# Supplementary material for: The effect of Rho kinase inhibition on long-term keratinocyte proliferation is rapid and conditional
Source: Stem Cell Res Ther. 2014 Apr 28;5(2):60. doi: 10.1186/scrt449 (PMC4055106; doi:10.1186/scrt449)
Supplement: Additional file 1: Table S1 — Select datasets from microarray data. A, B. Microarray data were sorted on “Adjusted P-Value for Diff of treatment = (N3 + Y)-(N3)” and all genes with P <0.05 are listed in the Y-27632 up-regulated or Y-27632 down-regulated sheet. C. Differentially expressed genes identified using the R software package Limma are shown in the Limma differentially expressed genes tab. D. Genes previously implicated as epidermal stem cell markers, senescence associated genes or pluripotency-associated genes are listed with their corresponding expression data. [file scrt449-S1.xlsx]

## Sheet: Information
Normal epidermal keratinocytes were cultured from the skin biopsy (inner arm) of a healthy donor and grown for either 3 or 4 passes in the absence or presence of 10 micromolar Y-27632.
Resulting microarray data were sorted on "Adjusted p-Value for Diff of treatment = (N3+Y)-(N3)" and all gene with P<0.05 are listed in the Y-27632 upregulated or Y-27632 downregulated tabs
Complete datasets can be found at GEO GSE52515
To further analyse differential gene expression the microarray data were preprocessed by quantile normalization. Probes with low expression values and small variations across samples were filtered out. Differentially expressed genes were identified using the R software package Limma. These data are shown in the Limma diff expressed genes tab.
The Putative reg gene exp sheet contains expression data from a list of genes previously implicated as epidermal stem cell markers, senescence associated genes or pluripotency-associated genes

## Sheet: 2A Y-27632 upregulated
PROBE_ID	HEK N3 p3	HEK N3 p4	HEK N3 p3 + Y-27632	HEK N3 p4 + Y-27632	RefSeq	Entrez_GeneID	Gene	Description	Difference between treatment group means (N3+Y)-(N3) on log2 scale (i.e., the log ratio)	-log10(p-value) for Diff of treatment = (N3+Y)-(N3)	Adjusted p-Value for Diff of treatment = (N3+Y)-(N3)
ILMN_1844593	8.01953	8.3269	9.60446	10.1245	XM_003119166	100507358	LOC100507358	PREDICTED: hypothetical protein LOC100507358 (LOC100507358), mRNA.	1.69127	3.65376	0.0257393
ILMN_3245458	7.66394	7.78734	9.18555	9.00854	NR_002987	677838	SNORA61	small nucleolar RNA, H/ACA box 61 (SNORA61), small nucleolar RNA.	1.3714	4.68001	0.00674207
ILMN_1729749	7.17776	6.88543	8.19479	8.50439	NM_016323	51191	HERC5	hect domain and RLD 5 (HERC5), mRNA.	1.31799	3.96119	0.0172683
ILMN_2058141	9.96226	10.3147	11.5299	11.2442	NM_005517	3151	HMGN2	high-mobility group nucleosomal binding domain 2 (HMGN2), mRNA.	1.24854	3.66133	0.0256959
ILMN_1689327	10.0817	10.434	11.5979	11.4075	NM_005517	3151	HMGN2	high-mobility group nucleosomal binding domain 2 (HMGN2), mRNA.	1.24487	3.15221	0.0458926
ILMN_1776052	9.32902	9.57151	10.739	10.4891				Unknown	1.1638	3.21028	0.0436145
ILMN_1806754	6.49382	6.56655	7.66593	7.53948	NM_000170	2731	GLDC	glycine dehydrogenase (decarboxylating) (GLDC), nuclear gene encoding mitochondrial protein, mRNA.	1.07252	3.15435	0.0458926
ILMN_2400759	7.70392	7.61318	8.60636	8.77807	NM_031311	54504	CPVL	carboxypeptidase, vitellogenic-like (CPVL), transcript variant 1, mRNA.	1.03367	5.56635	0.00216116
ILMN_1759232	7.41871	7.49129	8.31166	8.65821	NM_005544	3667	IRS1	insulin receptor substrate 1 (IRS1), mRNA.	1.02993	3.46958	0.0321713
ILMN_2179837	9.45882	9.52499	10.6022	10.2512	NM_001143985	8815	BANF1	barrier to autointegration factor 1 (BANF1), transcript variant 2, mRNA.	0.934823	3.26235	0.0403664
ILMN_3215712	10.8483	10.9783	11.784	11.7772				Unknown	0.867295	4.0743	0.0149823
ILMN_2316540	8.76846	8.80774	9.81129	9.48914	NM_170738	65003	MRPL11	mitochondrial ribosomal protein L11 (MRPL11), nuclear gene encoding mitochondrial protein, transcript variant 2, mRNA.	0.862119	3.65031	0.0258434
ILMN_1753196	8.55668	8.89125	9.60699	9.50494	NM_004219	9232	PTTG1	pituitary tumor-transforming 1 (PTTG1), mRNA.	0.832001	3.09084	0.0497639
ILMN_1763264	7.35908	7.44436	8.31571	8.13324	NM_015950	51069	MRPL2	mitochondrial ribosomal protein L2 (MRPL2), nuclear gene encoding mitochondrial protein, mRNA.	0.822757	4.03758	0.0158303
ILMN_1682928	6.94183	6.82273	7.52487	7.80603	NM_031311	54504	CPVL	carboxypeptidase, vitellogenic-like (CPVL), transcript variant 1, mRNA.	0.783169	3.52544	0.030351
ILMN_3248890	7.37546	7.31575	7.9543	8.21228	NR_002963	677809	SNORA24	small nucleolar RNA, H/ACA box 24 (SNORA24), small nucleolar RNA.	0.737684	3.51537	0.0305117
ILMN_1786612	9.06079	9.16013	9.74104	9.90193	NM_002818	5721	PSME2	proteasome (prosome, macropain) activator subunit 2 (PA28 beta) (PSME2), mRNA.	0.711028	3.68618	0.0245259
ILMN_1748770	9.28175	9.23365	9.87336	10.0625	NM_014756	9793	CKAP5	cytoskeleton associated protein 5 (CKAP5), transcript variant 2, mRNA.	0.710233	3.16612	0.0455113
ILMN_2051232	9.13652	9.16556	9.78905	9.91198	NM_004168	6389	SDHA	succinate dehydrogenase complex, subunit A, flavoprotein (Fp) (SDHA), nuclear gene encoding mitochondrial protein, mRNA.	0.699473	4.24122	0.0122558
ILMN_2340027	7.96379	7.83327	8.58437	8.60673	NM_001025239	7106	TSPAN4	tetraspanin 4 (TSPAN4), transcript variant 7, mRNA.	0.697023	3.8457	0.0206605
ILMN_1809099	7.01701	6.88133	7.62128	7.66593	NM_033439	90865	IL33	interleukin 33 (IL33), transcript variant 1, mRNA.	0.694433	4.51285	0.0080024
ILMN_1701243	7.20574	7.36987	8.08727	7.86347	NM_001163814	56652	C10orf2	chromosome 10 open reading frame 2 (C10orf2), transcript variant 4, mRNA.	0.687562	3.52356	0.030351
ILMN_1669635	8.29499	8.56552	9.09857	9.12904	NM_024844	79902	NUP85	nucleoporin 85kDa (NUP85), mRNA.	0.683546	3.09845	0.049204
ILMN_1696087	9.23867	9.21425	9.97865	9.8093	NM_007273	11331	PHB2	prohibitin 2 (PHB2), transcript variant 2, mRNA.	0.667514	3.48124	0.0318474
ILMN_1751465	8.10039	8.29681	8.77428	8.92234	NM_001717	646	BNC1	basonuclin 1 (BNC1), mRNA.	0.649714	3.3283	0.0379862
ILMN_1808379	6.89241	6.72828	7.38548	7.53345	NM_032726	84812	PLCD4	phospholipase C, delta 4 (PLCD4), mRNA.	0.649118	3.73697	0.0238613
ILMN_1800341	7.40415	7.37841	7.96843	8.08865	NM_144668	144406	WDR66	WD repeat domain 66 (WDR66), transcript variant 1, mRNA.	0.637259	4.39373	0.00950024
ILMN_1664051	7.20184	7.29406	7.86074	7.87329	NM_001201572	9117	SEC22C	SEC22 vesicle trafficking protein homolog C (S. cerevisiae) (SEC22C), transcript variant 3, mRNA.	0.619064	3.72328	0.0239973
ILMN_1729051	8.88767	9.09568	9.66981	9.53777	NM_000179	2956	MSH6	mutS homolog 6 (E. coli) (MSH6), mRNA.	0.612119	3.27869	0.0394645
ILMN_1783469	8.21727	8.19662	8.74972	8.8836	NM_016033	51115	FAM82B	family with sequence similarity 82, member B (FAM82B), mRNA.	0.609712	3.72633	0.0239973
ILMN_1678934	7.32563	7.38046	7.95797	7.90567	NM_022490	64425	POLR1E	polymerase (RNA) I polypeptide E, 53kDa (POLR1E), mRNA.	0.57878	3.90185	0.0190859
ILMN_1687583	10.0238	10.152	10.7069	10.6197	NM_001172896	857	CAV1	caveolin 1, caveolae protein, 22kDa (CAV1), transcript variant 3, mRNA.	0.575405	3.51215	0.030636
ILMN_1669550	8.9517	8.85986	9.38826	9.54322	NM_006341	10459	MAD2L2	MAD2 mitotic arrest deficient-like 2 (yeast) (MAD2L2), transcript variant 2, mRNA.	0.55996	3.41059	0.0346386
ILMN_1679880	6.96455	6.96941	7.5798	7.46123	NM_024339	79228	THOC6	THO complex 6 homolog (Drosophila) (THOC6), transcript variant 1, mRNA.	0.553539	3.77008	0.0224042
ILMN_1691843	9.39215	9.52625	9.99631	10.0231	NM_080594	10921	RNPS1	RNA binding protein S1, serine-rich domain (RNPS1), transcript variant 2, mRNA.	0.550518	3.28169	0.0392923
ILMN_1689389	9.33615	9.2683	9.90455	9.76165	NM_031287	83443	SF3B5	splicing factor 3b, subunit 5, 10kDa (SF3B5), mRNA.	0.530874	3.12363	0.0470921
ILMN_1672611	6.59119	6.66721	7.20779	7.10159	NM_001797	1009	CDH11	cadherin 11, type 2, OB-cadherin (osteoblast) (CDH11), mRNA.	0.525484	4.35279	0.0101359
ILMN_1779399	8.2602	8.28437	8.7646	8.82404	NM_004596	6626	SNRPA	small nuclear ribonucleoprotein polypeptide A (SNRPA), mRNA.	0.522032	4.02715	0.0159658
ILMN_1731714	6.75519	6.92162	7.34435	7.37503	NM_182899	9586	CREB5	cAMP responsive element binding protein 5 (CREB5), transcript variant 3, mRNA.	0.521292	3.53121	0.0301289
ILMN_2352216	7.31969	7.41088	7.85311	7.90391	NM_024555	26233	FBXL6	F-box and leucine-rich repeat protein 6 (FBXL6), transcript variant 2, mRNA.	0.51323	4.52257	0.0080024
ILMN_1673991	10.5347	10.5825	11.0954	11.0368	NM_004044	471	ATIC	5-aminoimidazole-4-carboxamide ribonucleotide formyltransferase/IMP cyclohydrolase (ATIC), mRNA.	0.507543	3.29272	0.0390984
ILMN_1900110	6.59011	6.73138	7.21683	7.11649				Transcribed locus	0.505913	3.29142	0.0390984
ILMN_1793934	7.43188	7.32123	7.91497	7.827	NM_014338	23761	PISD	phosphatidylserine decarboxylase (PISD), mRNA.	0.494435	3.23236	0.0420978
ILMN_1684293	11.4362	11.412	11.983	11.8503	NM_006401	10541	ANP32B	acidic (leucine-rich) nuclear phosphoprotein 32 family, member B (ANP32B), mRNA.	0.492561	3.32982	0.0379862
ILMN_2237252	6.75843	6.87185	7.35303	7.24417	NM_002347	4062	LY6H	lymphocyte antigen 6 complex, locus H (LY6H), transcript variant 1, mRNA.	0.483461	3.88313	0.0196247
ILMN_2352609	7.15075	7.23866	7.72033	7.62381	NM_002542	4968	OGG1	8-oxoguanine DNA glycosylase (OGG1), nuclear gene encoding mitochondrial protein, transcript variant 1a, mRNA.	0.477366	4.30648	0.0109322
ILMN_1673773	7.78708	7.82278	8.3163	8.2474	NM_198516	374378	GALNTL4	UDP-N-acetyl-alpha-D-galactosamine:polypeptide N-acetylgalactosaminyltransferase-like 4 (GALNTL4), mRNA.	0.476918	3.8203	0.0210981
ILMN_2399523	7.93646	7.90128	8.49325	8.28533	NM_145159	3714	JAG2	jagged 2 (JAG2), transcript variant 2, mRNA.	0.470418	3.17238	0.0451025
ILMN_1730879	8.51951	8.6044	9.0692	8.9114	NM_015373	25776	CBY1	chibby homolog 1 (Drosophila) (CBY1), transcript variant 1, mRNA.	0.42835	3.28733	0.0391818
ILMN_1741736	7.58359	7.60719	8.06498	7.97901	NM_018380	55794	DDX28	DEAD (Asp-Glu-Ala-Asp) box polypeptide 28 (DDX28), nuclear gene encoding mitochondrial protein, mRNA.	0.426607	3.69565	0.0245259
ILMN_2233099	7.58876	7.5466	8.04861	7.91738	NM_003146	6749	SSRP1	structure specific recognition protein 1 (SSRP1), mRNA.	0.415313	3.26592	0.0401361
ILMN_2395240	7.00637	7.01503	7.36103	7.48365	NM_001005735	11200	CHEK2	CHK2 checkpoint homolog (S. pombe) (CHEK2), transcript variant 3, mRNA.	0.411644	3.11069	0.0481471
ILMN_1656501	9.45163	9.43603	9.92646	9.76876	NM_004419	1847	DUSP5	dual specificity phosphatase 5 (DUSP5), mRNA.	0.403775	3.20063	0.0439094
ILMN_3236367	8.27808	8.10902	8.56298	8.62484	NM_001136265	126917	IFFO2	intermediate filament family orphan 2 (IFFO2), mRNA.	0.400357	3.41375	0.0346386
ILMN_3281599	12.2882	12.2882	12.6928	12.6812				Transcribed locus, strongly similar to NP_000958.1 60S ribosomal protein L3 isoform a [Homo sapiens]	0.398804	3.69957	0.0245259
ILMN_1788356	7.98005	7.90204	8.33708	8.30466	NM_020642	56672	C11orf17	chromosome 11 open reading frame 17 (C11orf17), transcript variant 2, mRNA.	0.379824	3.62459	0.0264926
ILMN_1774974	6.69357	6.68798	7.08229	7.04341	NM_015041	23059	CLUAP1	clusterin associated protein 1 (CLUAP1), transcript variant 1, mRNA.	0.372073	4.61952	0.00735033
ILMN_1667257	10.8622	10.9062	11.2496	11.2523	NM_003000	6390	SDHB	succinate dehydrogenase complex, subunit B, iron sulfur (Ip) (SDHB), nuclear gene encoding mitochondrial protein, mRNA.	0.36678	5.22451	0.00361322
ILMN_1655733	6.94839	7.06219	7.41257	7.32693	NM_181471	5982	RFC2	replication factor C (activator 1) 2, 40kDa (RFC2), transcript variant 1, mRNA.	0.364462	3.43513	0.0336451
ILMN_1787109	7.11591	7.11563	7.46822	7.49055	NM_003993	1196	CLK2	CDC-like kinase 2 (CLK2), mRNA.	0.363617	3.10951	0.0481668
ILMN_3239130	6.81449	6.83656	7.15416	7.22026	NM_001077665	414189	AGAP6	ArfGAP with GTPase domain, ankyrin repeat and PH domain 6 (AGAP6), mRNA.	0.361685	3.58863	0.0278375
ILMN_1733667	6.91509	6.97858	7.24695	7.36987	NM_021931	60625	DHX35	DEAH (Asp-Glu-Ala-His) box polypeptide 35 (DHX35), transcript variant 1, mRNA.	0.361574	3.37942	0.0366652
ILMN_1703305	8.14829	8.14795	8.46848	8.54644	NM_007284	11344	TWF2	twinfilin, actin-binding protein, homolog 2 (Drosophila) (TWF2), mRNA.	0.359335	3.23697	0.041757
ILMN_1732187	6.63317	6.51329	6.93964	6.92043	NM_018273	55260	TMEM143	transmembrane protein 143 (TMEM143), mRNA.	0.356807	3.19641	0.0442343
ILMN_1795719	8.52995	8.51667	8.83383	8.90266	NM_002945	6117	RPA1	replication protein A1, 70kDa (RPA1), mRNA.	0.344937	4.10108	0.0145167
ILMN_1753482	6.88708	6.8387	7.2021	7.17287	NM_001099653	55199	FAM86C	family with sequence similarity 86, member C (FAM86C), transcript variant 3, mRNA.	0.324594	3.23942	0.041725
ILMN_1700822	7.80155	7.78841	8.11762	8.11618	NM_005700	10072	DPP3	dipeptidyl-peptidase 3 (DPP3), transcript variant 1, mRNA.	0.32192	3.31955	0.0382145
ILMN_1746492	7.2788	7.27177	7.57182	7.62128	NM_001177702	11020	IFT27	intraflagellar transport 27 homolog (Chlamydomonas) (IFT27), transcript variant 3, mRNA.	0.321262	3.32895	0.0379862
ILMN_1696031	6.60801	6.62265	6.95469	6.9136	NR_022014	283651	HMGN2P46	high-mobility group nucleosomal binding domain 2 pseudogene 46 (HMGN2P46), non-coding RNA.	0.318811	3.50398	0.0310097
ILMN_1733831	7.19016	7.18235	7.54674	7.4594	NM_024554	79605	PGBD5	piggyBac transposable element derived 5 (PGBD5), mRNA.	0.31681	4.08839	0.0147695
ILMN_1769369	6.71368	6.77013	7.05227	7.06006	NM_001171195	1993	ELAVL2	ELAV (embryonic lethal, abnormal vision, Drosophila)-like 2 (Hu antigen B) (ELAVL2), transcript variant 2, mRNA.	0.314257	3.60925	0.026939
ILMN_3240781	6.76986	6.78781	7.10248	7.08341	NR_003045	692086	SNORD17	small nucleolar RNA, C/D box 17 (SNORD17), small nucleolar RNA.	0.314115	3.46114	0.0324289
ILMN_1667315	6.75478	6.75175	7.03011	7.09514	NM_001013739	442578	STAG3L3	stromal antigen 3-like 3 (STAG3L3), mRNA.	0.309367	3.14999	0.0458926
ILMN_1747195	6.68231	6.70473	6.97004	7.03521	NM_004159	5696	PSMB8	proteasome (prosome, macropain) subunit, beta type, 8 (large multifunctional peptidase 7) (PSMB8), transcript variant 1, mRNA.	0.309103	3.36919	0.0370195
ILMN_1654099	6.70097	6.68036	7.00915	6.97434	NM_014813	9860	LRIG2	leucine-rich repeats and immunoglobulin-like domains 2 (LRIG2), mRNA.	0.301081	3.50608	0.030963
ILMN_1794781	6.78879	6.78568	7.04761	7.1222	NM_003371	7410	VAV2	vav 2 guanine nucleotide exchange factor (VAV2), transcript variant 2, mRNA.	0.297672	3.70157	0.0245259
ILMN_1743784	6.79767	6.71844	7.0419	7.06555	NM_004169	6470	SHMT1	serine hydroxymethyltransferase 1 (soluble) (SHMT1), nuclear gene encoding mitochondrial protein, transcript variant 1, mRNA.	0.295672	3.207	0.0436145
ILMN_1660817	6.60372	6.53334	6.84024	6.87136	NM_000107	1643	DDB2	damage-specific DNA binding protein 2, 48kDa (DDB2), mRNA.	0.287267	3.54016	0.0297193
ILMN_1797046	6.55673	6.53667	6.79767	6.85131	NM_001159380	64779	MTHFSD	methenyltetrahydrofolate synthetase domain containing (MTHFSD), transcript variant 5, mRNA.	0.277794	3.25599	0.040759
ILMN_1725260	6.72421	6.76812	7.03218	7.01345	NM_001790	995	CDC25C	cell division cycle 25 homolog C (S. pombe) (CDC25C), transcript variant 1, mRNA.	0.276649	3.15017	0.0458926
ILMN_1674662	6.54972	6.57216	6.85654	6.81698	NM_152259	90381	C15orf42	chromosome 15 open reading frame 42 (C15orf42), mRNA.	0.27582	3.13532	0.0463552
ILMN_1652000	6.69303	6.62138	6.9185	6.91833	NM_001099684	727866	FAM156B	family with sequence similarity 156, member B (FAM156B), mRNA.	0.26121	3.12879	0.0467588
ILMN_3194087	6.90381	6.83935	7.1213	7.11889	NR_023919	29092	HSPC157	hypothetical LOC29092 (HSPC157), transcript variant 2, non-coding RNA.	0.248513	3.34095	0.0379862
ILMN_1761309	6.8207	6.8853	7.08949	7.11209	NM_174922	203054	ADCK5	aarF domain containing kinase 5 (ADCK5), mRNA.	0.247789	3.30412	0.0388897
ILMN_1742089	6.77068	6.83368	7.01406	7.04315	NM_020726	57486	NLN	neurolysin (metallopeptidase M3 family) (NLN), nuclear gene encoding mitochondrial protein, mRNA.	0.226424	3.68503	0.0245259
ILMN_1695759	6.71913	6.73	6.96564	6.93106	NM_015944	51005	AMDHD2	amidohydrolase domain containing 2 (AMDHD2), transcript variant 1, mRNA.	0.223785	4.54427	0.00799874
ILMN_3225075	6.67947	6.60809	6.86598	6.86471				CDNA FLJ26574 fis, clone LNF06221	0.221564	3.68523	0.0245259
ILMN_3216720	6.55001	6.47342	6.72262	6.71961		22928	SEPHS2	Selenophosphate synthetase 2	0.209397	3.33799	0.0379862
ILMN_1810712	6.77093	6.78459	6.98954	6.97361	NM_015313	23365	ARHGEF12	Rho guanine nucleotide exchange factor (GEF) 12 (ARHGEF12), transcript variant 1, mRNA.	0.203816	3.30849	0.0387046
ILMN_1705414	6.55465	6.61604	6.77176	6.75766	NM_203413	23587	C17orf81	chromosome 17 open reading frame 81 (C17orf81), transcript variant 2, mRNA.	0.179366	3.12493	0.0470761
ILMN_1784292	6.99223	6.98982	7.16039	7.15322	NM_020319	57037	ANKMY2	ankyrin repeat and MYND domain containing 2 (ANKMY2), mRNA.	0.165776	3.20662	0.0436145
ILMN_1714222	6.45557	6.48208	6.63477	6.61277	NM_139240	92346	C1orf105	chromosome 1 open reading frame 105 (C1orf105), mRNA.	0.154945	3.80593	0.0213896
ILMN_3238148	6.6259	6.60655	6.75296	6.75902				Unknown	0.139765	3.14397	0.04623
ILMN_3233091	6.54708	6.51855	6.69224	6.63371	NM_182659	7404	UTY	ubiquitously transcribed tetratricopeptide repeat gene, Y-linked (UTY), transcript variant 2, mRNA.	0.130163	3.18112	0.0450797
ILMN_3235031	6.57809	6.55452	6.68219	6.70518	NM_003374	7416	VDAC1	voltage-dependent anion channel 1 (VDAC1), nuclear gene encoding mitochondrial protein, transcript variant 1, mRNA.	0.127376	4.50004	0.00815872
ILMN_1665180	6.53987	6.54997	6.65419	6.67488	NR_033806	221391	OPN5	opsin 5 (OPN5), transcript variant 2, non-coding RNA.	0.119618	3.40915	0.0346498
ILMN_1799381	6.69715	6.68872	6.8075	6.81563	NR_000022	26822	SNORD14A	small nucleolar RNA, C/D box 14A (SNORD14A), small nucleolar RNA.	0.118625	3.41758	0.0345002
ILMN_1765116	6.66816	6.64809	6.76403	6.78325	NM_207128	196743	PAOX	polyamine oxidase (exo-N4-amino) (PAOX), transcript variant 5, mRNA.	0.115515	4.00377	0.016184
ILMN_1727438	6.72532	6.70891	6.82263	6.82344	NM_172198	3752	KCND3	potassium voltage-gated channel, Shal-related subfamily, member 3 (KCND3), transcript variant 2, mRNA.	0.105924	3.28218	0.0392923
ILMN_1688423	6.57275	6.56486	6.66278	6.6697	NM_002001	2205	FCER1A	Fc fragment of IgE, high affinity I, receptor for; alpha polypeptide (FCER1A), mRNA.	0.0974292	3.43548	0.0336451

## Sheet: 2B Y-27632 downregulated
PROBE_ID	HEK N3 p3	HEK N3 p4	HEK N3 p3 + Y-27632	HEK N3 p4 + Y-27632	RefSeq	Entrez_GeneID	Gene	Description	Difference between treatment group means (N3+Y)-(N3) on log2 scale (i.e., the log ratio)	-log10(p-value) for Diff of treatment = (N3+Y)-(N3)	Adjusted p-Value for Diff of treatment = (N3+Y)-(N3)
ILMN_1718387	11.761	11.6648	6.67182	6.59034	NM_000427	4014	LOR	loricrin (LOR), mRNA.	-5.08181	9.64738	6.68675e-06
ILMN_1705814	11.2023	12.1783	7.06555	7.54253	NM_001097589	6707	SPRR3	small proline-rich protein 3 (SPRR3), transcript variant 2, mRNA.	-4.38626	5.07224	0.00426091
ILMN_1801216	11.6344	11.5779	7.31767	7.52875	NM_005980	6286	S100P	S100 calcium binding protein P (S100P), mRNA.	-4.18293	8.43101	5.21348e-05
ILMN_1698666	11.0885	11.065	7.29552	7.50069	NM_001081492	144501	KRT80	keratin 80 (KRT80), transcript variant 2, mRNA.	-3.67863	8.27835	5.21348e-05
ILMN_2166457	10.7187	11.3901	7.40899	7.75847	NM_005564	3934	LCN2	lipocalin 2 (LCN2), mRNA.	-3.4707	5.38014	0.00294585
ILMN_1774901	12.4517	12.4944	8.94404	9.64384	NM_005046	5650	KLK7	kallikrein-related peptidase 7 (KLK7), transcript variant 1, mRNA.	-3.17913	5.26821	0.00333539
ILMN_1697733	9.83727	10.2719	6.84942	6.9257	NM_002774	5653	KLK6	kallikrein-related peptidase 6 (KLK6), transcript variant A, mRNA.	-3.16705	6.49977	0.000779775
ILMN_1712082	10.8267	12.3907	8.36297	8.60478	NM_002274	3860	KRT13	keratin 13 (KRT13), transcript variant 2, mRNA.	-3.12485	3.30154	0.0390137
ILMN_1720984	11.2944	10.7014	7.87473	7.99194	NM_032488	84518	CNFN	cornifelin (CNFN), mRNA.	-3.06453	5.58087	0.00216116
ILMN_1760705	11.847	11.3093	8.47102	8.56655	NM_001024209	6704	SPRR2E	small proline-rich protein 2E (SPRR2E), mRNA.	-3.05937	5.88559	0.00145705
ILMN_1711542	9.76972	9.30541	6.59618	6.63161	NM_002016	2312	FLG	filaggrin (FLG), mRNA.	-2.92367	6.14504	0.00118108
ILMN_1743142	9.67849	10.1672	6.98382	7.1	NM_019060	54544	CRCT1	cysteine-rich C-terminal 1 (CRCT1), mRNA.	-2.88094	5.86438	0.00145705
ILMN_1780255	10.8899	10.1027	7.54822	7.68918	NM_001024209	6704	SPRR2E	small proline-rich protein 2E (SPRR2E), mRNA.	-2.87762	4.75257	0.00624968
ILMN_1711203	13.2774	12.2157	9.99841	10.0167	NM_006121	3848	KRT1	keratin 1 (KRT1), mRNA.	-2.73898	3.86282	0.0202754
ILMN_1711988	11.6676	10.8313	7.97075	9.05017	NM_004669	9022	CLIC3	chloride intracellular channel 3 (CLIC3), mRNA.	-2.73897	3.3431	0.0379546
ILMN_1780649	9.8641	9.17674	6.80914	6.81003	NM_002963	6278	S100A7	S100 calcium binding protein A7 (S100A7), mRNA.	-2.71084	4.99025	0.00467126
ILMN_1752548	9.74472	9.54146	7.0227	6.85482	NM_001323	1474	CST6	cystatin E/M (CST6), mRNA.	-2.70433	7.31807	0.000203905
ILMN_2134130	10.68	10.9054	7.96892	8.41656	NM_001001414	342897	NCCRP1	non-specific cytotoxic cell receptor protein 1 homolog (zebrafish) (NCCRP1), mRNA.	-2.59994	5.62602	0.00216116
ILMN_1795342	9.44099	9.95984	7.03201	7.28936		388115	C15orf52	Chromosome 15 open reading frame 52	-2.53972	5.09887	0.00407663
ILMN_1706015	9.38826	9.00537	6.66821	6.66053	NM_001025231	448834	KPRP	keratinocyte proline-rich protein (KPRP), mRNA.	-2.53245	6.25954	0.000960739
ILMN_1775549	9.63271	8.6915	6.6865	6.60022	NM_152792	151516	ASPRV1	aspartic peptidase, retroviral-like 1 (ASPRV1), mRNA.	-2.51874	4.0137	0.0161322
ILMN_1803889	10.0767	9.47698	7.15957	7.3932	NM_025261	80740	LY6G6C	lymphocyte antigen 6 complex, locus G6C (LY6G6C), mRNA.	-2.50046	4.89627	0.0050944
ILMN_2142752	9.49063	10.2605	6.93306	7.84115	NM_000693	220	ALDH1A3	aldehyde dehydrogenase 1 family, member A3 (ALDH1A3), mRNA.	-2.48848	3.43915	0.0336451
ILMN_1810978	9.2539	9.22235	6.83617	6.66801	NM_001323	1474	CST6	cystatin E/M (CST6), mRNA.	-2.48603	7.93922	8.53714e-05
ILMN_1803452	10.74	10.4264	8.25841	7.97407	NM_017422	51806	CALML5	calmodulin-like 5 (CALML5), mRNA.	-2.46699	5.93755	0.00145705
ILMN_1749118	10.7273	10.1121	7.92745	8.30311	NM_001740	794	CALB2	calbindin 2 (CALB2), transcript variant CALB2, mRNA.	-2.30444	4.46753	0.00836138
ILMN_2211018	9.21198	9.07767	6.74334	6.99634	NM_022055	56660	KCNK12	potassium channel, subfamily K, member 12 (KCNK12), mRNA.	-2.27498	6.26925	0.000960739
ILMN_1718731	9.88719	9.47755	7.50083	7.35799	NM_199001	375791	C9orf169	chromosome 9 open reading frame 169 (C9orf169), mRNA.	-2.25296	5.15352	0.00391441
ILMN_1708303	11.7382	11.3889	9.07229	9.57284	NM_018004	55076	TMEM45A	transmembrane protein 45A (TMEM45A), mRNA.	-2.24095	4.56933	0.00772347
ILMN_1777949	9.53298	8.57652	6.85872	6.9193	NM_014365	26353	HSPB8	heat shock 22kDa protein 8 (HSPB8), mRNA.	-2.16574	3.63152	0.0263707
ILMN_1770228	9.67627	8.85188	6.88878	7.31164	NM_001159575	6337	SCNN1A	sodium channel, nonvoltage-gated 1 alpha (SCNN1A), transcript variant 3, mRNA.	-2.16386	3.68886	0.0245259
ILMN_2400759	8.78694	9.08922	6.7161	6.83237	NM_058173	118430	MUCL1	mucin-like 1 (MUCL1), mRNA.	-2.16385	5.91404	0.00145705
ILMN_2074748	10.753	9.86863	7.90543	8.51281	NM_001199922	54414	SIAE	sialic acid acetylesterase (SIAE), transcript variant 2, mRNA.	-2.1017	3.13647	0.0463552
ILMN_1790689	11.1714	10.5781	8.51202	9.0594	NM_018004	55076	TMEM45A	transmembrane protein 45A (TMEM45A), mRNA.	-2.08902	3.90327	0.0190859
ILMN_1684211	9.39917	8.88701	6.82983	7.30039	NM_182573	284348	LYPD5	LY6/PLAUR domain containing 5 (LYPD5), transcript variant B, mRNA.	-2.07798	4.31905	0.0107077
ILMN_1712522	9.69685	8.75079	6.95602	7.37343	NM_145652	149708	WFDC5	WAP four-disulfide core domain 5 (WFDC5), mRNA.	-2.0591	3.31587	0.0382145
ILMN_1713397	9.2943	8.4947	6.74256	6.96688	NM_001039538	4133	MAP2	microtubule-associated protein 2 (MAP2), transcript variant 5, mRNA.	-2.03978	3.77566	0.0224042
ILMN_2063168	11.5562	10.9659	8.91354	9.63992	NM_144670	144568	A2ML1	alpha-2-macroglobulin-like 1 (A2ML1), mRNA.	-1.98434	3.47978	0.0318474
ILMN_1803838	11.2197	11.1453	9.02435	9.41014	NM_001184960	30011	SH3KBP1	SH3-domain kinase binding protein 1 (SH3KBP1), transcript variant 3, mRNA.	-1.96525	5.01204	0.0045837
ILMN_2206126	9.03705	8.67321	6.70463	7.11628	NM_032495	84525	HOPX	HOP homeobox (HOPX), transcript variant 1, mRNA.	-1.94467	4.69932	0.00665503
ILMN_3248032	9.04773	8.61634	6.71459	7.11274	NM_000343	6523	SLC5A1	solute carrier family 5 (sodium/glucose cotransporter), member 1 (SLC5A1), transcript variant 1, mRNA.	-1.91837	4.47002	0.00836138
ILMN_1692223	9.04219	8.74416	7.13835	6.82742	NM_032563	84648	LCE3D	late cornified envelope 3D (LCE3D), mRNA.	-1.91029	5.16034	0.00391441
ILMN_1692349	8.27334	8.94623	6.62708	6.81274	NM_001195811	200150	PLD5	phospholipase D family, member 5 (PLD5), transcript variant 2, mRNA.	-1.88988	3.86027	0.0202754
ILMN_1725912	9.20274	8.56902	6.98447	7.03263	NM_001039538	4133	MAP2	microtubule-associated protein 2 (MAP2), transcript variant 5, mRNA.	-1.87733	4.11827	0.0142959
ILMN_1731374	11.3919	11.4969	9.36388	9.78311	NM_001002915	147920	IGFL2	IGF-like family member 2 (IGFL2), transcript variant 1, mRNA.	-1.87088	4.95535	0.00476864
ILMN_1685709	8.90745	7.94798	6.63811	6.53383	NM_001122965	126638	RPTN	repetin (RPTN), mRNA.	-1.84174	3.18915	0.0447701
ILMN_1745570	10.8429	10.2231	8.30225	9.08322	NM_014181	29094	HSPC159	galectin-related protein (HSPC159), mRNA.	-1.84027	3.14267	0.0462679
ILMN_3195198	12.5599	12.2186	10.1192	11.0093	NM_001136032	11012	KLK11	kallikrein-related peptidase 11 (KLK11), transcript variant 4, mRNA.	-1.82503	3.15813	0.0458926
ILMN_1667257	9.2239	8.35316	7.18672	6.7685	NM_001142886	79852	EPHX3	epoxide hydrolase 3 (EPHX3), transcript variant 2, mRNA.	-1.81092	3.19211	0.0445697
ILMN_3238676	10.4968	10.6361	8.56552	8.99277	NM_012427	25818	KLK5	kallikrein-related peptidase 5 (KLK5), transcript variant 1, mRNA.	-1.78733	4.65715	0.00690531
ILMN_1812679	9.46938	9.14934	7.35356	7.74636	NM_020980	366	AQP9	aquaporin 9 (AQP9), mRNA.	-1.7594	4.65569	0.00690531
ILMN_1718395	10.8038	10.0605	8.47927	8.8829		22848	AAK1	AP2 associated kinase 1	-1.75106	3.29931	0.0390137
ILMN_1814106	9.89724	9.63931	7.76439	8.29731	NM_177973	6820	SULT2B1	sulfotransferase family, cytosolic, 2B, member 1 (SULT2B1), transcript variant 2, mRNA.	-1.73742	4.01931	0.0160441
ILMN_1769759	12.3019	12.2741	10.4505	10.7001	NM_001077492	25818	KLK5	kallikrein-related peptidase 5 (KLK5), transcript variant 3, mRNA.	-1.71269	5.98171	0.00145705
ILMN_1714383	13.3986	13.3415	11.5516	11.7656	NM_207392	388533	KRTDAP	keratinocyte differentiation-associated protein (KRTDAP), mRNA.	-1.71143	6.30129	0.000960739
ILMN_2353054	9.79829	10.2901	8.39834	8.29238	NM_016229	51700	CYB5R2	cytochrome b5 reductase 2 (CYB5R2), mRNA.	-1.69882	4.39328	0.00950024
ILMN_1758626	8.62071	8.67492	6.93618	7.0612	NM_002483	4680	CEACAM6	carcinoembryonic antigen-related cell adhesion molecule 6 (non-specific cross reacting antigen) (CEACAM6), mRNA.	-1.64913	5.55874	0.00216116
ILMN_1775330	8.43622	8.87144	6.89525	7.11573	NM_007231	11254	SLC6A14	solute carrier family 6 (amino acid transporter), member 14 (SLC6A14), mRNA.	-1.64834	4.6023	0.00756945
ILMN_1810835	8.70593	8.04172	6.73986	6.72318	NM_206966	389336	C5orf46	chromosome 5 open reading frame 46 (C5orf46), mRNA.	-1.6423	3.81681	0.0210981
ILMN_1736190	13.3182	12.9733	11.4293	11.5856	NM_001166035	374897	SBSN	suprabasin (SBSN), transcript variant 3, mRNA.	-1.63833	4.75557	0.00624968
ILMN_3240524	9.09386	8.9599	7.4349	7.34424	NM_173483	126410	CYP4F22	cytochrome P450, family 4, subfamily F, polypeptide 22 (CYP4F22), mRNA.	-1.63731	5.7386	0.00186897
ILMN_1801428	10.6187	10.1836	8.55623	8.98694	NM_001184960	30011	SH3KBP1	SH3-domain kinase binding protein 1 (SH3KBP1), transcript variant 3, mRNA.	-1.62956	3.20686	0.0436145
ILMN_1810782	13.6824	13.1001	11.5706	11.9924	NM_000421	3858	KRT10	keratin 10 (KRT10), mRNA.	-1.60974	3.33299	0.0379862
ILMN_1775587	13.1296	13.0851	11.314	11.6913	NM_012427	25818	KLK5	kallikrein-related peptidase 5 (KLK5), transcript variant 1, mRNA.	-1.6047	5.13263	0.00396639
ILMN_1768577	8.7279	8.20205	6.76271	6.98776	NM_173161	84639	IL1F10	interleukin 1 family, member 10 (theta) (IL1F10), transcript variant 2, mRNA.	-1.58974	4.10297	0.0145167
ILMN_1757351	8.09423	8.27593	6.62579	6.56571	NM_014070	29113	C6orf15	chromosome 6 open reading frame 15 (C6orf15), mRNA.	-1.58933	6.2604	0.000960739
ILMN_1682717	9.36388	8.72492	7.36026	7.58187	NM_001193307	54809	SAMD9	sterile alpha motif domain containing 9 (SAMD9), transcript variant 2, mRNA.	-1.57334	3.37242	0.0369338
ILMN_2180885	10.509	10.1991	8.62098	8.94215	NM_007196	11202	KLK8	kallikrein-related peptidase 8 (KLK8), transcript variant 1, mRNA.	-1.5725	4.58525	0.00772347
ILMN_1790227	10.0368	9.49664	7.92097	8.49534	NM_006846	11005	SPINK5	serine peptidase inhibitor, Kazal type 5 (SPINK5), transcript variant 2, mRNA.	-1.55859	3.26945	0.0399106
ILMN_1652445	8.36861	8.65332	6.92333	7.01327	NM_001001414	342897	NCCRP1	non-specific cytotoxic cell receptor protein 1 homolog (zebrafish) (NCCRP1), mRNA.	-1.54266	5.38156	0.00294585
ILMN_1687765	10.1353	10.1713	9.02392	8.20112	NM_138720	3017	HIST1H2BD	histone cluster 1, H2bd (HIST1H2BD), transcript variant 2, mRNA.	-1.54082	3.1362	0.0463552
ILMN_1801442	10.2908	10.0884	8.35806	8.94653	NM_025151	80223	RAB11FIP1	RAB11 family interacting protein 1 (class I) (RAB11FIP1), transcript variant 1, mRNA.	-1.53733	3.72137	0.0239973
ILMN_1674609	8.89173	8.29238	7.0528	7.07036	NM_032572	84659	RNASE7	ribonuclease, RNase A family, 7 (RNASE7), mRNA.	-1.53047	3.77416	0.0224042
ILMN_1669352	8.05115	8.3051	6.55335	6.82921	NM_001676	479	ATP12A	ATPase, H+/K+ transporting, nongastric, alpha polypeptide (ATP12A), transcript variant 2, mRNA.	-1.48685	4.93819	0.00482107
ILMN_1727220	7.76382	8.46848	6.61929	6.64769	NM_005046	5650	KLK7	kallikrein-related peptidase 7 (KLK7), transcript variant 1, mRNA.	-1.48266	3.36288	0.0371529
ILMN_1678454	9.02392	8.38095	7.0585	7.39617	NM_012302	23266	LPHN2	latrophilin 2 (LPHN2), mRNA.	-1.4751	3.35171	0.0373151
ILMN_1684306	10.3772	9.97865	8.93245	8.49224	NM_181353	3397	ID1	inhibitor of DNA binding 1, dominant negative helix-loop-helix protein (ID1), transcript variant 2, mRNA.	-1.46559	3.47507	0.0320749
ILMN_1724718	9.97771	10.0939	8.43647	8.72236	NM_012397	5275	SERPINB13	serpin peptidase inhibitor, clade B (ovalbumin), member 13 (SERPINB13), mRNA.	-1.45641	5.16948	0.00391441
ILMN_3275388	10.1672	9.99073	8.50852	8.76756	NM_025087	80157	CWH43	cell wall biogenesis 43 C-terminal homolog (S. cerevisiae) (CWH43), mRNA.	-1.44093	4.95914	0.00476864
ILMN_3224926	9.23328	8.48025	7.32294	7.52451	NM_144698	148741	ANKRD35	ankyrin repeat domain 35 (ANKRD35), mRNA.	-1.43304	3.09484	0.0494271
ILMN_1745079	8.16688	8.31601	6.79951	6.82881	NM_032566	84651	SPINK7	serine peptidase inhibitor, Kazal type 7 (putative) (SPINK7), mRNA.	-1.42729	7.05363	0.000291559
ILMN_2361400	10.1963	9.8251	8.50925	8.6794	NM_015685	27111	SDCBP2	syndecan binding protein (syntenin) 2 (SDCBP2), transcript variant 2, mRNA.	-1.41637	4.19588	0.0127682
ILMN_1701239	12.2157	11.7437	10.4294	10.7047	NM_003064	6590	SLPI	secretory leukocyte peptidase inhibitor (SLPI), mRNA.	-1.41265	3.85583	0.020283
ILMN_1712759	9.07676	9.36089	7.78321	7.83737	NM_025217	80328	ULBP2	UL16 binding protein 2 (ULBP2), mRNA.	-1.40854	5.19408	0.00379794
ILMN_1775883	11.5182	11.2929	10.0006	9.99841	NM_003897	8870	IER3	immediate early response 3 (IER3), mRNA.	-1.40602	4.98071	0.00467126
ILMN_1721732	8.29731	7.60036	6.48799	6.60311	NM_002016	2312	FLG	filaggrin (FLG), mRNA.	-1.40328	3.29982	0.0390137
ILMN_1793831	8.20502	7.6661	6.57924	6.54143	NM_001128600	448835	LCE6A	late cornified envelope 6A (LCE6A), mRNA.	-1.37522	3.81668	0.0210981
ILMN_1667295	8.86565	8.55762	7.23506	7.4392	NM_001995	2180	ACSL1	acyl-CoA synthetase long-chain family member 1 (ACSL1), mRNA.	-1.37451	4.56396	0.00772347
ILMN_1755504	8.7971	8.8428	7.27025	7.64555	NM_003843	8796	SCEL	sciellin (SCEL), transcript variant 2, mRNA.	-1.36204	4.3612	0.0100187
ILMN_1735570	10.7001	10.3999	9.09892	9.3002	NM_001048221	55861	DBNDD2	dysbindin (dystrobrevin binding protein 1) domain containing 2 (DBNDD2), transcript variant 1, mRNA.	-1.35043	4.51247	0.0080024
ILMN_1671404	9.56537	9.20541	7.86437	8.21727	NM_205862	54578	UGT1A6	UDP glucuronosyltransferase 1 family, polypeptide A6 (UGT1A6), transcript variant 2, mRNA.	-1.34457	3.89887	0.0191113
ILMN_3245458	8.06704	7.89184	6.73162	6.55922	NM_021571	59082	CARD18	caspase recruitment domain family, member 18 (CARD18), mRNA.	-1.33402	5.34276	0.00313593
ILMN_3301749	8.10661	8.60596	6.95235	7.10673	NM_001005502	1368	CPM	carboxypeptidase M (CPM), transcript variant 3, mRNA.	-1.32675	3.86172	0.0202754
ILMN_1715068	10.9201	10.6583	9.16013	9.77284	NM_001017369	6307	SC4MOL	sterol-C4-methyl oxidase-like (SC4MOL), transcript variant 2, mRNA.	-1.32272	3.29723	0.0390984
ILMN_2264029	8.50364	8.48105	7.1504	7.19078	NM_024921	79983	POF1B	premature ovarian failure, 1B (POF1B), mRNA.	-1.32176	6.75023	0.000527677
ILMN_1761946	11.2828	11.2081	9.70831	10.1803	NM_004568	5269	SERPINB6	serpin peptidase inhibitor, clade B (ovalbumin), member 6 (SERPINB6), transcript variant 1, mRNA.	-1.3011	3.33299	0.0379862
ILMN_1774974	8.19961	8.26411	6.66336	7.21179	NM_020770	57530	CGN	cingulin (CGN), mRNA.	-1.29429	3.24817	0.0412955
ILMN_1706813	9.28887	8.91387	7.59509	8.02407	NM_001042610	79007	DBNDD1	dysbindin (dystrobrevin binding protein 1) domain containing 1 (DBNDD1), transcript variant 1, mRNA.	-1.29179	3.28312	0.0392923
ILMN_1798448	8.23974	8.37299	6.87902	7.16908	NM_003843	8796	SCEL	sciellin (SCEL), transcript variant 2, mRNA.	-1.28232	4.56359	0.00772347
ILMN_1719782	8.74259	8.38333	7.14566	7.45089	NM_177973	6820	SULT2B1	sulfotransferase family, cytosolic, 2B, member 1 (SULT2B1), transcript variant 2, mRNA.	-1.26468	4.02425	0.0159658
ILMN_1710325	13.1936	13.3749	11.8412	12.2099	NM_013230	100133941	CD24	CD24 molecule (CD24), mRNA.	-1.25869	3.69614	0.0245259
ILMN_1684585	10.2842	9.81442	8.56172	9.02695	NM_001001788	353091	RAET1G	retinoic acid early transcript 1G (RAET1G), mRNA.	-1.25496	3.17622	0.0451025
ILMN_1680353	9.3596	9.26245	8.08442	8.0284	NM_001166550	3423	IDS	iduronate 2-sulfatase (IDS), transcript variant 3, mRNA.	-1.25461	5.11653	0.00398286
ILMN_1735700	8.52942	7.90226	7.10536	6.84647	NM_016321	51458	RHCG	Rh family, C glycoprotein (RHCG), mRNA.	-1.23993	3.08184	0.0499968
ILMN_2148913	10.9766	11.1692	9.91198	9.75507	NM_005434	7851	MALL	mal, T-cell differentiation protein-like (MALL), mRNA.	-1.2394	5.54684	0.00216116
ILMN_1695759	8.24072	8.41571	6.8173	7.36763	NM_017436	53947	A4GALT	alpha 1,4-galactosyltransferase (A4GALT), mRNA.	-1.23574	3.44627	0.0332653
ILMN_1809099	7.92302	7.56393	6.47216	6.54401	NM_015515	25984	KRT23	keratin 23 (histone deacetylase inducible) (KRT23), mRNA.	-1.23539	4.51909	0.0080024
ILMN_2352216	8.24395	8.05662	6.86178	6.97805	NM_138440	114990	VASN	vasorin (VASN), mRNA.	-1.23037	4.73053	0.00632353
ILMN_1799198	9.3878	8.95697	7.87932	8.01953	NM_144590	118932	ANKRD22	ankyrin repeat domain 22 (ANKRD22), mRNA.	-1.22295	4.0449	0.0156957
ILMN_1655261	8.05169	7.50988	6.60056	6.5176	NM_001081492	144501	KRT80	keratin 80 (KRT80), transcript variant 2, mRNA.	-1.2217	3.55856	0.0289904
ILMN_1791545	7.81788	7.78437	6.53044	6.63848	NM_004751	9245	GCNT3	glucosaminyl (N-acetyl) transferase 3, mucin type (GCNT3), mRNA.	-1.21666	7.19942	0.000234471
ILMN_1748844	8.11088	8.05279	6.94189	6.81507	NM_153690	131583	FAM43A	family with sequence similarity 43, member A (FAM43A), mRNA.	-1.20335	6.03657	0.00136457
ILMN_2097858	7.9643	7.67367	6.69046	6.54134		100131138	LOC100131138	Hypothetical LOC100131138	-1.20309	4.57434	0.00772347
ILMN_1730612	11.3815	11.6274	10.1625	10.4636	NM_006829	10974	C10orf116	chromosome 10 open reading frame 116 (C10orf116), mRNA.	-1.19143	3.61754	0.0266258
ILMN_3235031	8.39871	8.39957	7.09724	7.32238	NM_003255	7077	TIMP2	TIMP metallopeptidase inhibitor 2 (TIMP2), mRNA.	-1.18933	3.99765	0.0163115
ILMN_1694084	9.24468	8.78826	7.60607	8.05001	NM_173170	26525	IL1F5	interleukin 1 family, member 5 (delta) (IL1F5), transcript variant 2, mRNA.	-1.18843	3.1106	0.0481471
ILMN_1765979	8.39617	8.34782	7.07203	7.30087	NM_012429	23541	SEC14L2	SEC14-like 2 (S. cerevisiae) (SEC14L2), transcript variant 1, mRNA.	-1.18554	5.55379	0.00216116
ILMN_1710209	8.41526	8.43074	7.36997	7.11812	NM_005547	3713	IVL	involucrin (IVL), mRNA.	-1.17896	4.74054	0.00627413
ILMN_1656938	8.82909	8.87677	7.58551	7.76739	NM_006952	7348	UPK1B	uroplakin 1B (UPK1B), mRNA.	-1.17648	5.14754	0.00391441
ILMN_1681526	8.90826	8.36756	7.34717	7.57864	NM_001118890	2745	GLRX	glutaredoxin (thioltransferase) (GLRX), transcript variant 2, mRNA.	-1.175	3.23134	0.0420978
ILMN_1748840	11.2442	10.954	10.1423	9.71551	NM_201524	9289	GPR56	G protein-coupled receptor 56 (GPR56), transcript variant 2, mRNA.	-1.1702	3.63367	0.0263406
ILMN_1851492	8.27492	7.65992	6.76492	6.84622	NM_014579	29986	SLC39A2	solute carrier family 39 (zinc transporter), member 2 (SLC39A2), transcript variant 1, mRNA.	-1.16185	3.15718	0.0458926
ILMN_2173291	8.77787	8.3874	7.34896	7.49489	NM_205862	54578	UGT1A6	UDP glucuronosyltransferase 1 family, polypeptide A6 (UGT1A6), transcript variant 2, mRNA.	-1.16071	3.83828	0.0209147
ILMN_1656902	13.6151	13.4119	12.132	12.5907	NM_016433	51228	GLTP	glycolipid transfer protein (GLTP), mRNA.	-1.1521	3.1749	0.0451025
ILMN_1800341	8.09175	7.61946	6.62225	6.78686	NM_182573	284348	LYPD5	LY6/PLAUR domain containing 5 (LYPD5), transcript variant B, mRNA.	-1.15106	3.49544	0.0312141
ILMN_1789186	8.92122	8.55358	7.4597	7.71845	NM_001001669	389337	ARHGEF37	Rho guanine nucleotide exchange factor (GEF) 37 (ARHGEF37), mRNA.	-1.14832	3.65442	0.0257393
ILMN_1739576	10.911	10.9913	9.51194	10.1106	NM_002653	5307	PITX1	paired-like homeodomain 1 (PITX1), mRNA.	-1.13985	3.14839	0.0459616
ILMN_1775829	12.1375	11.983	10.7906	11.0588	NM_014400	27076	LYPD3	LY6/PLAUR domain containing 3 (LYPD3), mRNA.	-1.1356	4.33692	0.0104328
ILMN_2388190	8.19218	7.85504	6.66027	7.12734	NM_007000	11045	UPK1A	uroplakin 1A (UPK1A), mRNA.	-1.1298	3.08169	0.0499968
ILMN_1672611	8.87962	8.62362	7.50418	7.74276	NM_080489	27111	SDCBP2	syndecan binding protein (syntenin) 2 (SDCBP2), transcript variant 1, mRNA.	-1.12815	3.98953	0.0164399
ILMN_1739605	7.75431	7.64463	6.54158	6.6257	NM_002108	3034	HAL	histidine ammonia-lyase (HAL), mRNA.	-1.11583	5.6145	0.00216116
ILMN_1750234	7.76559	7.98688	6.71776	6.80704	NM_019598	43849	KLK12	kallikrein-related peptidase 12 (KLK12), transcript variant 1, mRNA.	-1.11384	5.31892	0.00323756
ILMN_1718033	8.12775	7.60873	6.75429	6.7621	NM_207381	388121	TNFAIP8L3	tumor necrosis factor, alpha-induced protein 8-like 3 (TNFAIP8L3), mRNA.	-1.11004	3.43534	0.0336451
ILMN_2352609	8.15468	7.72956	6.70186	6.96517	NM_145652	149708	WFDC5	WAP four-disulfide core domain 5 (WFDC5), mRNA.	-1.1086	3.49537	0.0312141
ILMN_1799848	8.15872	7.66346	6.89895	6.72638	NR_003062	6702	SPRR2C	small proline-rich protein 2C (pseudogene) (SPRR2C), non-coding RNA.	-1.09842	3.31586	0.0382145
ILMN_2376822	8.61744	8.28114	7.21656	7.50772	NM_006225	5333	PLCD1	phospholipase C, delta 1 (PLCD1), transcript variant 2, mRNA.	-1.08715	3.77092	0.0224042
ILMN_1662989	13.5859	13.4348	12.1971	12.6499	NM_002638	5266	PI3	peptidase inhibitor 3, skin-derived (PI3), mRNA.	-1.08684	3.13567	0.0463552
ILMN_1784985	7.97179	7.98772	6.92472	6.87785	NM_024307	79153	GDPD3	glycerophosphodiester phosphodiesterase domain containing 3 (GDPD3), mRNA.	-1.07847	7.48299	0.000162726
ILMN_1867664	8.17133	7.60015	6.76434	6.85308	NM_001085	12	SERPINA3	serpin peptidase inhibitor, clade A (alpha-1 antiproteinase, antitrypsin), member 3 (SERPINA3), mRNA.	-1.07703	3.08517	0.0499013
ILMN_2051232	8.10013	7.67401	6.74475	6.88694	NM_181677	5521	PPP2R2B	protein phosphatase 2, regulatory subunit B, beta (PPP2R2B), transcript variant 5, mRNA.	-1.07123	3.69121	0.0245259
ILMN_2337923	7.83527	7.59509	6.55372	6.76088	NM_001163922	147645	VSIG10L	V-set and immunoglobulin domain containing 10 like (VSIG10L), mRNA.	-1.05789	4.48595	0.00828821
ILMN_1679194	12.1495	12.0985	10.9377	11.2055	NM_022121	64065	PERP	PERP, TP53 apoptosis effector (PERP), mRNA.	-1.05232	4.38303	0.00960196
ILMN_1812721	8.83987	8.56512	7.43566	7.87073	NM_018327	55304	SPTLC3	serine palmitoyltransferase, long chain base subunit 3 (SPTLC3), mRNA.	-1.0493	3.20497	0.0436779
ILMN_1750409	9.36809	8.90745	7.98447	8.19384	NM_002395	4199	ME1	malic enzyme 1, NADP(+)-dependent, cytosolic (ME1), mRNA.	-1.04861	3.35358	0.0372597
ILMN_2192595	7.49561	7.53158	6.44722	6.48538	NM_031948	83886	PRSS27	protease, serine 27 (PRSS27), mRNA.	-1.04729	5.86196	0.00145705
ILMN_1775743	9.25645	8.87604	8.01101	8.02778	NM_024308	79154	DHRS11	dehydrogenase/reductase (SDR family) member 11 (DHRS11), mRNA.	-1.04685	3.63794	0.0263164
ILMN_3247560	7.4844	7.95964	6.7313	6.62957	NM_022439	4118	MAL	mal, T-cell differentiation protein (MAL), transcript variant c, mRNA.	-1.04158	3.27097	0.0399106
ILMN_1666191	8.18029	8.24102	7.21061	7.14402	NM_144626	128218	TMEM125	transmembrane protein 125 (TMEM125), mRNA.	-1.03334	5.28565	0.00333539
ILMN_1705107	8.53377	8.61744	7.35612	7.73812	NM_002201	3669	ISG20	interferon stimulated exonuclease gene 20kDa (ISG20), mRNA.	-1.02848	3.17277	0.0451025
ILMN_1701195	9.9813	10.0134	8.93425	9.00903	NM_001003397	7164	TPD52L1	tumor protein D52-like 1 (TPD52L1), transcript variant 4, mRNA.	-1.0257	5.12601	0.00396639
ILMN_1789751	8.95542	8.96941	7.73388	8.14947	NM_001130142	4013	VWA5A	von Willebrand factor A domain containing 5A (VWA5A), transcript variant 3, mRNA.	-1.02073	3.65777	0.0257393
ILMN_1810595	9.52174	9.2859	8.3106	8.48105	NM_174881	92359	CRB3	crumbs homolog 3 (Drosophila) (CRB3), transcript variant 3, mRNA.	-1.008	3.86306	0.0202754
ILMN_1716591	8.23648	8.08819	7.08534	7.23153	NM_138325	5046	PCSK6	proprotein convertase subtilisin/kexin type 6 (PCSK6), transcript variant 6, mRNA.	-1.0039	4.97709	0.00467126
ILMN_1793846	7.80692	7.8247	6.75975	6.8741	NM_130900	154064	RAET1L	retinoic acid early transcript 1L (RAET1L), mRNA.	-0.99889	5.48239	0.00244425
ILMN_1784749	7.69399	7.5798	6.64956	6.63542	NM_175078	374454	KRT77	keratin 77 (KRT77), mRNA.	-0.994406	5.03341	0.00443401
ILMN_1810431	7.56071	7.70791	6.66089	6.62011	NM_173080	163778	SPRR4	small proline-rich protein 4 (SPRR4), mRNA.	-0.993813	5.65016	0.00216116
ILMN_2234310	11.0767	11.1427	9.99148	10.2624	NM_001195328	9367	RAB9A	RAB9A, member RAS oncogene family (RAB9A), transcript variant 2, mRNA.	-0.982726	4.22106	0.012393
ILMN_1660837	10.3135	10.3818	9.14878	9.58421	NM_002956	6249	CLIP1	CAP-GLY domain containing linker protein 1 (CLIP1), transcript variant 1, mRNA.	-0.981169	3.37448	0.0368672
ILMN_1764201	7.907	7.77413	6.729	7.00144	NM_015596	26085	KLK13	kallikrein-related peptidase 13 (KLK13), mRNA.	-0.975341	4.19355	0.0127682
ILMN_1678847	8.64289	8.37985	7.3133	7.77133	NM_130900	154064	RAET1L	retinoic acid early transcript 1L (RAET1L), mRNA.	-0.969051	3.14096	0.0463501
ILMN_1675927	8.6799	8.30162	7.56954	7.47692	NM_001145657	5909	RAP1GAP	RAP1 GTPase activating protein (RAP1GAP), transcript variant 2, mRNA.	-0.967527	3.60722	0.0269651
ILMN_1795719	7.57309	7.87775	6.83481	6.68383	NM_000149	2525	FUT3	fucosyltransferase 3 (galactoside 3(4)-L-fucosyltransferase, Lewis blood group) (FUT3), transcript variant 1, mRNA.	-0.966094	3.99024	0.0164399
ILMN_2359733	10.1497	10.3135	9.18716	9.34402	NM_001165977	150696	PROM2	prominin 2 (PROM2), transcript variant 2, mRNA.	-0.966031	4.63627	0.00714583
ILMN_1733831	8.14857	7.74378	6.92927	7.03167	NM_002959	6272	SORT1	sortilin 1 (SORT1), mRNA.	-0.965704	3.36102	0.0371529
ILMN_1797021	11.0188	10.9522	10.1257	9.92324	NM_001731	694	BTG1	B-cell translocation gene 1, anti-proliferative (BTG1), mRNA.	-0.96103	4.21091	0.0125121
ILMN_1756849	8.09895	7.74127	6.97451	6.95553	NM_031469	83699	SH3BGRL2	SH3 domain binding glutamic acid-rich protein like 2 (SH3BGRL2), mRNA.	-0.955091	3.09468	0.0494271
ILMN_3215712	7.49854	7.51027	6.49519	6.61031	NM_016190	49860	CRNN	cornulin (CRNN), mRNA.	-0.951649	4.89035	0.00509547
ILMN_2153332	7.89664	7.79388	6.69421	7.09334	NM_016250	57447	NDRG2	NDRG family member 2 (NDRG2), transcript variant 2, mRNA.	-0.951483	3.56179	0.0289904
ILMN_1752526	8.15575	8.13476	7.00623	7.39884	NM_198173	57822	GRHL3	grainyhead-like 3 (Drosophila) (GRHL3), transcript variant 2, mRNA.	-0.942717	3.72825	0.0239973
ILMN_2132599	8.15827	7.95709	6.9022	7.33411	NM_178171	284110	GSDMA	gasdermin A (GSDMA), mRNA.	-0.93953	3.13183	0.0465317
ILMN_2332558	7.89687	7.69911	6.81522	6.90622	NM_000779	1580	CYP4B1	cytochrome P450, family 4, subfamily B, polypeptide 1 (CYP4B1), transcript variant 2, mRNA.	-0.937269	4.43959	0.00877207
ILMN_1763264	9.82297	9.45829	8.64483	8.77011	NM_001190764	388564	LOC388564	hypothetical protein LOC388564 (LOC388564), mRNA.	-0.933159	3.16303	0.0456309
ILMN_1811479	8.3301	8.46972	7.4392	7.49577	NM_031476	83716	CRISPLD2	cysteine-rich secretory protein LCCL domain containing 2 (CRISPLD2), mRNA.	-0.932424	5.56329	0.00216116
ILMN_1779399	7.80826	7.66826	6.87507	6.75096	NM_001001850	415117	STX19	syntaxin 19 (STX19), mRNA.	-0.925247	4.97881	0.00467126
ILMN_1763520	10.833	10.4163	9.66756	9.73348	NM_005177	535	ATP6V0A1	ATPase, H+ transporting, lysosomal V0 subunit a1 (ATP6V0A1), transcript variant 3, mRNA.	-0.924101	3.33621	0.0379862
ILMN_2377240	8.0248	7.96305	6.91138	7.23578	NM_001004431	284207	METRNL	meteorin, glial cell differentiation regulator-like (METRNL), mRNA.	-0.920343	3.72666	0.0239973
ILMN_1727589	7.65944	7.74532	6.79265	6.7819	NM_021013	3885	KRT34	keratin 34 (KRT34), mRNA.	-0.915105	5.5634	0.00216116
ILMN_1693233	8.68413	8.4304	7.70826	7.60312	NM_017694	54842	MFSD6	major facilitator superfamily domain containing 6 (MFSD6), mRNA.	-0.901576	4.48017	0.00832797
ILMN_1739594	7.88701	7.43855	6.74769	6.79458	NM_018602	55466	DNAJA4	DnaJ (Hsp40) homolog, subfamily A, member 4 (DNAJA4), transcript variant 1, mRNA.	-0.891645	3.12295	0.0470921
ILMN_1762284	8.02366	7.65105	6.84495	7.05368	NM_000779	1580	CYP4B1	cytochrome P450, family 4, subfamily B, polypeptide 1 (CYP4B1), transcript variant 2, mRNA.	-0.888043	3.41946	0.0344555
ILMN_1765116	9.20609	9.49013	8.33735	8.60841	NM_024618	79671	NLRX1	NLR family member X1 (NLRX1), transcript variant 1, mRNA.	-0.875226	3.29311	0.0390984
ILMN_1854349	8.67363	8.31904	7.522	7.72293	NM_032017	83931	STK40	serine/threonine kinase 40 (STK40), mRNA.	-0.873871	3.20734	0.0436145
ILMN_1721876	7.79151	7.48418	6.67135	6.85955	NM_173352	196374	KRT78	keratin 78 (KRT78), mRNA.	-0.8724	3.54949	0.0293446
ILMN_1653358	13.6666	13.646	12.6812	12.8878	NM_005987	6698	SPRR1A	small proline-rich protein 1A (SPRR1A), transcript variant 2, mRNA.	-0.87181	4.17651	0.012924
ILMN_1700310	8.12175	7.67763	7.05727	7.00354	NM_022153	64115	C10orf54	chromosome 10 open reading frame 54 (C10orf54), mRNA.	-0.869284	3.08656	0.0499013
ILMN_1716195	8.26246	8.08221	7.11889	7.49526	NM_006919	6317	SERPINB3	serpin peptidase inhibitor, clade B (ovalbumin), member 3 (SERPINB3), mRNA.	-0.865258	3.28954	0.0390984
ILMN_2409596	7.63604	7.41998	6.57959	6.74598	NM_001185023	1366	CLDN7	claudin 7 (CLDN7), transcript variant 3, mRNA.	-0.865227	3.82787	0.0210981
ILMN_1729749	8.7828	8.52248	7.94321	7.63208	NM_003512	8334	HIST1H2AC	histone cluster 1, H2ac (HIST1H2AC), mRNA.	-0.864994	3.21429	0.0433638
ILMN_1783185	9.28716	9.22323	8.52204	8.26755	NM_033397	85450	ITPRIP	inositol 1,4,5-triphosphate receptor interacting protein (ITPRIP), mRNA.	-0.860397	3.49619	0.0312141
ILMN_2129273	7.6146	7.62043	6.69959	6.82756	NM_001103175	146439	CCDC64B	coiled-coil domain containing 64B (CCDC64B), mRNA.	-0.853937	5.94541	0.00145705
ILMN_3291578	8.20768	8.32846	7.49164	7.34517	NM_017694	54842	MFSD6	major facilitator superfamily domain containing 6 (MFSD6), mRNA.	-0.849665	5.05531	0.00428504
ILMN_2185984	8.8428	9.08431	8.20768	8.03841	NM_004881	9540	TP53I3	tumor protein p53 inducible protein 3 (TP53I3), transcript variant 1, mRNA.	-0.840512	3.56134	0.0289904
ILMN_1677262	8.50925	8.80894	7.84957	7.79711	NM_147161	26027	ACOT11	acyl-CoA thioesterase 11 (ACOT11), transcript variant 2, mRNA.	-0.83575	4.01159	0.0161322
ILMN_1678934	9.28058	9.24218	8.34859	8.50889	NM_003287	7164	TPD52L1	tumor protein D52-like 1 (TPD52L1), transcript variant 1, mRNA.	-0.832643	4.23912	0.0122558
ILMN_1770922	7.91585	7.96642	6.99467	7.22734	NM_001145290	219855	SLC37A2	solute carrier family 37 (glycerol-3-phosphate transporter), member 2 (SLC37A2), transcript variant 2, mRNA.	-0.830133	4.47052	0.00836138
ILMN_1655077	8.48059	8.60559	7.80466	7.62477	NM_001829	1182	CLCN3	chloride channel 3 (CLCN3), transcript variant b, mRNA.	-0.828372	4.1183	0.0142959
ILMN_1752813	9.28471	9.08801	8.34638	8.36986	NM_020338	57178	ZMIZ1	zinc finger, MIZ-type containing 1 (ZMIZ1), mRNA.	-0.828244	3.78795	0.0221917
ILMN_2237252	9.05068	9.37967	8.26904	8.50505	NM_000935	5352	PLOD2	procollagen-lysine, 2-oxoglutarate 5-dioxygenase 2 (PLOD2), transcript variant 2, mRNA.	-0.828128	3.32974	0.0379862
ILMN_2299795	8.10842	8.22343	7.23657	7.44384				CDNA FLJ13522 fis, clone PLACE1005884	-0.82572	4.00344	0.016184
ILMN_1706051	7.62381	7.60906	6.81365	6.77186	NM_018050	54682	MANSC1	MANSC domain containing 1 (MANSC1), mRNA.	-0.823681	5.88905	0.00145705
ILMN_1723092	7.75963	8.02334	6.96163	7.21451	NM_001004431	284207	METRNL	meteorin, glial cell differentiation regulator-like (METRNL), mRNA.	-0.803417	3.48833	0.0315169
ILMN_1735712	8.74446	8.80391	7.833	8.10996	NM_002961	6275	S100A4	S100 calcium binding protein A4 (S100A4), transcript variant 1, mRNA.	-0.802703	3.85708	0.020283
ILMN_1688780	8.55125	8.5115	7.63275	7.82787	NM_021738	6840	SVIL	supervillin (SVIL), transcript variant 2, mRNA.	-0.801065	4.68971	0.00666572
ILMN_2114720	7.54674	7.76975	6.86951	6.84595	NM_152321	121506	ERP27	endoplasmic reticulum protein 27 (ERP27), mRNA.	-0.800513	4.51641	0.0080024
ILMN_2340027	8.46848	8.57568	7.70368	7.75722	NM_019027	54502	RBM47	RNA binding motif protein 47 (RBM47), transcript variant 2, mRNA.	-0.791633	4.79841	0.00596065
ILMN_1706390	8.50727	8.1116	7.47861	7.56617	NM_003528	8349	HIST2H2BE	histone cluster 2, H2be (HIST2H2BE), mRNA.	-0.787045	3.16163	0.0456759
ILMN_2350301	7.63865	7.56181	6.81563	6.81658	NM_152284	92421	CHMP4C	chromatin modifying protein 4C (CHMP4C), mRNA.	-0.784126	6.46668	0.000779775
ILMN_1791531	7.74127	7.39282	6.76845	6.79799				CDNA FLJ25867 fis, clone CBR02018	-0.783823	3.36104	0.0371529
ILMN_1808443	10.1969	10.4614	9.4701	9.62872	NM_003100	6643	SNX2	sorting nexin 2 (SNX2), mRNA.	-0.779731	3.42883	0.0340088
ILMN_3291063	7.366	7.5687	6.64676	6.73407	NM_001168357	7941	PLA2G7	phospholipase A2, group VII (platelet-activating factor acetylhydrolase, plasma) (PLA2G7), transcript variant 2, mRNA.	-0.776937	4.187	0.0127826
ILMN_2143685	9.11009	9.11116	8.26272	8.42033	NM_022476	64400	AKTIP	AKT interacting protein (AKTIP), transcript variant 2, mRNA.	-0.769097	4.02389	0.0159658
ILMN_1679322	10.087	9.92185	9.24429	9.23328	NM_001225	837	CASP4	caspase 4, apoptosis-related cysteine peptidase (CASP4), transcript variant alpha, mRNA.	-0.765637	4.8589	0.00540613
ILMN_1673773	10.5203	10.6284	9.893	9.74104	NM_024422	1824	DSC2	desmocollin 2 (DSC2), transcript variant Dsc2a, mRNA.	-0.75729	3.62889	0.0264301
ILMN_3238649	9.47755	9.31406	8.72171	8.55623	NM_022736	64747	MFSD1	major facilitator superfamily domain containing 1 (MFSD1), transcript variant 1, mRNA.	-0.756836	4.18748	0.0127826
ILMN_1689037	7.53948	7.28374	6.61963	6.69122	NM_174932	254240	BPIL2	bactericidal/permeability-increasing protein-like 2 (BPIL2), mRNA.	-0.756179	3.64853	0.0258493
ILMN_1718866	8.64542	8.91957	8.01853	8.0362	NM_182757	255488	RNF144B	ring finger protein 144B (RNF144B), mRNA.	-0.75513	4.04382	0.0156957
ILMN_1714222	8.21749	7.98659	7.32858	7.37277	NM_144590	118932	ANKRD22	ankyrin repeat domain 22 (ANKRD22), mRNA.	-0.751366	4.30356	0.0109322
ILMN_1771627	7.84866	7.55697	6.8859	7.01754	NM_001098199	2825	GPR1	G protein-coupled receptor 1 (GPR1), transcript variant 2, mRNA.	-0.751095	3.47956	0.0318474
ILMN_3310080	7.85111	7.56249	6.99902	6.92452	NM_004753	9249	DHRS3	dehydrogenase/reductase (SDR family) member 3 (DHRS3), mRNA.	-0.745032	3.62493	0.0264926
ILMN_1679880	9.61864	9.56911	8.74848	8.95418	NM_024928	79991	OBFC1	oligonucleotide/oligosaccharide-binding fold containing 1 (OBFC1), mRNA.	-0.742543	4.39106	0.00950024
ILMN_1658513	7.45149	7.54947	6.84198	6.68265	NM_015271	23321	TRIM2	tripartite motif containing 2 (TRIM2), transcript variant 1, mRNA.	-0.738164	4.76496	0.00624968
ILMN_2088825	7.58979	7.827	7.04315	6.91177	NM_003526	8347	HIST1H2BC	histone cluster 1, H2bc (HIST1H2BC), mRNA.	-0.730934	3.6055	0.0269729
ILMN_1769394	8.71913	8.66978	8.03355	7.89606				Transcribed locus, strongly similar to NP_034793.1 keratin, type I cytoskeletal 17 [Mus musculus]	-0.729652	3.28937	0.0390984
ILMN_1712849	7.84163	7.66239	7.00006	7.0596		123745	PLA2G4E	Phospholipase A2, group IVE	-0.722184	4.1837	0.0127953
ILMN_2388484	7.30639	7.28958	6.55567	6.59838	NM_000860	3248	HPGD	hydroxyprostaglandin dehydrogenase 15-(NAD) (HPGD), transcript variant 1, mRNA.	-0.720962	7.71246	0.000115123
ILMN_1678095	7.93884	7.83775	7.0947	7.26428	NM_080489	27111	SDCBP2	syndecan binding protein (syntenin) 2 (SDCBP2), transcript variant 1, mRNA.	-0.708806	4.26998	0.0117241
ILMN_1745076	8.56172	8.40324	7.69276	7.86156	NM_018327	55304	SPTLC3	serine palmitoyltransferase, long chain base subunit 3 (SPTLC3), mRNA.	-0.70532	4.23776	0.0122558
ILMN_1808379	7.65336	7.62288	6.94958	6.93217	NM_178842	204219	LASS3	LAG1 homolog, ceramide synthase 3 (LASS3), mRNA.	-0.697249	6.51713	0.000779775
ILMN_1701958	9.99318	9.75632	9.1116	9.25592	NM_002294	3920	LAMP2	lysosomal-associated membrane protein 2 (LAMP2), transcript variant A, mRNA.	-0.690989	3.47185	0.032106
ILMN_1664051	7.66944	7.38804	6.80896	6.86865	NM_018050	54682	MANSC1	MANSC domain containing 1 (MANSC1), mRNA.	-0.689936	3.46168	0.0324289
ILMN_1680712	9.93656	10.0094	9.17761	9.39048	NM_145305	203427	SLC25A43	solute carrier family 25, member 43 (SLC25A43), nuclear gene encoding mitochondrial protein, mRNA.	-0.688915	3.671	0.0252305
ILMN_1801610	9.69084	9.58421	9.00431	8.89451	NM_001037174	26225	ARL5A	ADP-ribosylation factor-like 5A (ARL5A), transcript variant 3, mRNA.	-0.688111	4.04477	0.0156957
ILMN_1782141	7.43589	7.1582	6.58656	6.63149	NM_014069	170680	PSORS1C2	psoriasis susceptibility 1 candidate 2 (PSORS1C2), mRNA.	-0.688023	3.26963	0.0399106
ILMN_1783469	8.29583	8.22673	7.59625	7.55082				CDNA FLJ38388 fis, clone FEBRA2004485	-0.687743	4.45692	0.00849796
ILMN_1692219	7.46329	7.15566	6.52304	6.72183	NM_212559	402415	XKRX	XK, Kell blood group complex subunit-related, X-linked (XKRX), mRNA.	-0.687041	3.12081	0.0472261
ILMN_1796018	7.28448	7.02281	6.4848	6.4543				Unknown	-0.684096	3.55878	0.0289904
ILMN_1799485	8.53806	8.63002	8.01191	7.79911				Unknown	-0.678529	4.14468	0.0136393
ILMN_3225075	7.36738	7.24735	6.60513	6.66669	NM_001124758	124976	SPNS2	spinster homolog 2 (Drosophila) (SPNS2), mRNA.	-0.67146	4.65972	0.00690531
ILMN_1742089	7.57739	7.47053	6.82491	6.88734	NM_001198	639	PRDM1	PR domain containing 1, with ZNF domain (PRDM1), transcript variant 1, mRNA.	-0.667832	3.89684	0.0191113
ILMN_1794781	8.56112	8.57056	7.83327	7.96642	NM_002961	6275	S100A4	S100 calcium binding protein A4 (S100A4), transcript variant 1, mRNA.	-0.66599	4.83445	0.00564486
ILMN_1679391	8.53211	8.31166	7.7137	7.79842	NM_015278	23328	SASH1	SAM and SH3 domain containing 1 (SASH1), mRNA.	-0.665827	3.92583	0.0182477
ILMN_1658498	8.73216	8.72303	8.13086	7.99604	NR_002201	2498	FTH1P3	ferritin, heavy polypeptide 1 pseudogene 3 (FTH1P3), non-coding RNA.	-0.664152	3.13386	0.0464124
ILMN_1741736	8.25491	8.26608	7.70598	7.5038	NM_030759	29982	NRBF2	nuclear receptor binding factor 2 (NRBF2), mRNA.	-0.655606	3.17422	0.0451025
ILMN_1660732	7.50083	7.35563	6.74137	6.82448	NM_014732	9764	KIAA0513	KIAA0513 (KIAA0513), mRNA.	-0.645307	4.00963	0.0161322
ILMN_2389590	7.67367	7.80996	7.12854	7.0722	NM_014035	28966	SNX24	sorting nexin 24 (SNX24), mRNA.	-0.641444	3.35595	0.0372597
ILMN_1786612	8.60235	8.62699	7.84198	8.10683	NM_006058	10318	TNIP1	TNFAIP3 interacting protein 1 (TNIP1), mRNA.	-0.640264	3.524	0.030351
ILMN_1713995	7.35799	7.05197	6.60009	6.53549	NM_001128600	448835	LCE6A	late cornified envelope 6A (LCE6A), mRNA.	-0.637191	3.13585	0.0463552
ILMN_1752932	8.68101	8.64289	8.10726	7.96107	NM_198828	375449	MAST4	microtubule associated serine/threonine kinase family member 4 (MAST4), transcript variant 2, mRNA.	-0.627783	3.1518	0.0458926
ILMN_3281599	7.48199	7.26095	6.80958	6.68066	NM_178450	115123	MARCH3	membrane-associated ring finger (C3HC4) 3 (MARCH3), mRNA.	-0.626353	3.57055	0.0288118
ILMN_2060413	8.24496	8.22516	7.74532	7.47745	NM_003884	8850	KAT2B	K(lysine) acetyltransferase 2B (KAT2B), mRNA.	-0.623677	3.24305	0.0415798
ILMN_2142284	7.5862	7.76036	6.91965	7.18524	NM_001162529	57579	FAM135A	family with sequence similarity 135, member A (FAM135A), transcript variant 3, mRNA.	-0.620833	3.18187	0.0450797
ILMN_2058141	8.08865	8.11561	7.57121	7.40378	NM_173515	154043	CNKSR3	CNKSR family member 3 (CNKSR3), mRNA.	-0.614632	4.52879	0.0080024
ILMN_1716342	7.18281	7.14901	6.54193	6.56607	NM_001873	1363	CPE	carboxypeptidase E (CPE), mRNA.	-0.611904	5.27728	0.00333539
ILMN_1844593	7.95289	7.84342	7.33384	7.23901	NM_001134476	23507	LRRC8B	leucine rich repeat containing 8 family, member B (LRRC8B), transcript variant 2, mRNA.	-0.611728	3.57382	0.028699
ILMN_1795300	12.6866	12.6679	12.0059	12.1281	NM_007097	1212	CLTB	clathrin, light chain B (CLTB), transcript variant 2, mRNA.	-0.610293	4.90875	0.00501786
ILMN_1764769	8.19715	8.14989	7.4486	7.68426	NM_001142275	123606	NIPA1	non imprinted in Prader-Willi/Angelman syndrome 1 (NIPA1), transcript variant 2, mRNA.	-0.607092	3.27229	0.0399106
ILMN_2316540	9.83012	9.75703	9.24897	9.12545	NM_006178	4905	NSF	N-ethylmaleimide-sensitive factor (NSF), mRNA.	-0.60637	4.56827	0.00772347
ILMN_1708152	7.57061	7.3032	6.77753	6.88365	NM_000433	4688	NCF2	neutrophil cytosolic factor 2 (NCF2), transcript variant 1, mRNA.	-0.606311	3.24341	0.0415798
ILMN_1699022	8.11304	8.08935	7.55697	7.43368	NM_020854	57614	KIAA1468	KIAA1468 (KIAA1468), mRNA.	-0.605868	3.20278	0.0437948
ILMN_1756701	7.23627	7.37915	6.7786	6.62741	NM_001193460	253827	MSRB3	methionine sulfoxide reductase B3 (MSRB3), nuclear gene encoding mitochondrial protein, transcript variant 3, mRNA.	-0.604705	3.41122	0.0346386
ILMN_1695435	10.5025	10.4213	9.865	9.85799				Unknown	-0.600435	3.62082	0.0265241
ILMN_2352097	7.33206	7.38287	6.68663	6.82761	NM_006123	3423	IDS	iduronate 2-sulfatase (IDS), transcript variant 2, mRNA.	-0.600342	4.58452	0.00772347
ILMN_1791280	7.17663	7.22857	6.60133	6.60641	NM_001042467	79083	MLPH	melanophilin (MLPH), transcript variant 2, mRNA.	-0.598733	6.1214	0.00118152
ILMN_1663119	7.04851	7.09619	6.53442	6.41428		441052	LOC441052	Hypothetical LOC441052	-0.597999	3.24903	0.0412955
ILMN_1752478	7.87986	8.14519	7.40763	7.42551	NM_001042440	831	CAST	calpastatin (CAST), transcript variant 6, mRNA.	-0.595955	3.17215	0.0451025
ILMN_1788356	9.27659	9.33515	8.70283	8.74009	NM_003581	8440	NCK2	NCK adaptor protein 2 (NCK2), transcript variant 1, mRNA.	-0.584409	4.81716	0.0057989
ILMN_1768510	7.76997	7.79629	7.29578	7.104	NM_022071	63898	SH2D4A	SH2 domain containing 4A (SH2D4A), transcript variant 1, mRNA.	-0.583242	3.81575	0.0210981
ILMN_3290100	10.583	10.3328	9.85029	9.90494	NM_001143945	2621	GAS6	growth arrest-specific 6 (GAS6), transcript variant 2, mRNA.	-0.580285	3.17635	0.0451025
ILMN_1680110	8.23493	8.0713	7.55318	7.59411	NM_145182	29108	PYCARD	PYD and CARD domain containing (PYCARD), transcript variant 2, mRNA.	-0.579474	3.32858	0.0379862
ILMN_2128741	8.93163	9.02526	8.53238	8.26904		9404	LPXN	Leupaxin	-0.577732	3.25636	0.040759
ILMN_1769369	10.9402	11.1138	10.5652	10.3338	NM_004339	754	PTTG1IP	pituitary tumor-transforming 1 interacting protein (PTTG1IP), mRNA.	-0.577493	3.28383	0.0392923
ILMN_1776519	7.22476	7.3847	6.79723	6.65735	NM_003518	8339	HIST1H2BG	histone cluster 1, H2bg (HIST1H2BG), mRNA.	-0.577439	3.96701	0.0171651
ILMN_1680937	9.43005	9.40836	8.79862	8.88523	NM_016545	51278	IER5	immediate early response 5 (IER5), mRNA.	-0.577281	3.16966	0.0452436
ILMN_1707748	7.36716	7.11191	6.60506	6.72032	NM_178435	353145	LCE3E	late cornified envelope 3E (LCE3E), mRNA.	-0.576844	3.32672	0.0380218
ILMN_3239130	11.6217	11.6815	11.028	11.1326	NM_000982	6144	RPL21	ribosomal protein L21 (RPL21), mRNA.	-0.571296	3.92761	0.0182477
ILMN_1838313	7.27685	7.29231	6.68684	6.74217	NM_153347	144110	TMEM86A	transmembrane protein 86A (TMEM86A), mRNA.	-0.570075	4.08431	0.0148185
ILMN_1699644	8.14682	8.215	7.50498	7.72107	NM_018639	55884	WSB2	WD repeat and SOCS box containing 2 (WSB2), mRNA.	-0.567888	3.16336	0.0456309
ILMN_1738598	7.47464	7.36044	6.90614	6.79351	NM_025151	80223	RAB11FIP1	RAB11 family interacting protein 1 (class I) (RAB11FIP1), transcript variant 1, mRNA.	-0.567717	3.96611	0.0171651
ILMN_1739882	7.62105	7.64199	7.12169	7.00995	NM_003789	8717	TRADD	TNFRSF1A-associated via death domain (TRADD), mRNA.	-0.565703	4.72715	0.00632353
ILMN_1681326	7.17168	7.06718	6.4758	6.63356	NR_036513	100131138	LOC100131138	hypothetical LOC100131138 (LOC100131138), non-coding RNA.	-0.564751	3.92696	0.0182477
ILMN_2361603	8.40719	8.21471	7.69098	7.81339	NM_015036	23052	ENDOD1	endonuclease domain containing 1 (ENDOD1), mRNA.	-0.558765	3.6374	0.0263164
ILMN_2366445	7.04276	7.20481	6.55596	6.58001	NM_006248	653247	PRB2	proline-rich protein BstNI subfamily 2 (PRB2), mRNA.	-0.555798	4.21095	0.0125121
ILMN_2358919	7.21938	7.25487	6.66845	6.69445		4051	CYP4F3	Cytochrome P450, family 4, subfamily F, polypeptide 3	-0.555673	5.06131	0.00428504
ILMN_2356654	8.56598	8.45338	7.90655	8.00232	NM_201544	3964	LGALS8	lectin, galactoside-binding, soluble, 8 (LGALS8), transcript variant 3, mRNA.	-0.555245	3.55461	0.0291522
ILMN_1749396	10.194	10.3444	9.69462	9.73778	NM_183049	7117	TMSL3	thymosin-like 3 (TMSL3), mRNA.	-0.552996	3.49975	0.0312087
ILMN_1737653	7.55983	7.36921	6.83648	6.99544	NM_152386	130367	SGPP2	sphingosine-1-phosphate phosphatase 2 (SGPP2), mRNA.	-0.548565	3.31961	0.0382145
ILMN_3245062	9.31303	9.29745	8.66469	8.8623	NM_173602	57609	DIP2B	DIP2 disco-interacting protein 2 homolog B (Drosophila) (DIP2B), mRNA.	-0.541745	3.17199	0.0451025
ILMN_1660817	8.5162	8.57775	8.05365	7.95825	NM_033426	85457	KIAA1737	KIAA1737 (KIAA1737), mRNA.	-0.541027	4.53138	0.0080024
ILMN_1670439	9.87095	9.80715	9.26576	9.33196	NM_012383	26578	OSTF1	osteoclast stimulating factor 1 (OSTF1), mRNA.	-0.54019	3.35471	0.0372597
ILMN_1731714	7.46748	7.3613	6.9292	6.8235	NM_023112	78990	OTUB2	OTU domain, ubiquitin aldehyde binding 2 (OTUB2), mRNA.	-0.538041	4.52094	0.0080024
ILMN_1682928	9.61271	9.61039	8.99237	9.16125	NM_015274	23324	MAN2B2	mannosidase, alpha, class 2B, member 2 (MAN2B2), mRNA.	-0.534739	3.62095	0.0265241
ILMN_1701243	7.14863	7.33307	6.72743	6.68828	NM_001142270	10170	DHRS9	dehydrogenase/reductase (SDR family) member 9 (DHRS9), transcript variant 3, mRNA.	-0.532998	3.40361	0.03499
ILMN_1703650	7.00435	7.08142	6.54378	6.49208	NM_002723	5545	PRB4	proline-rich protein BstNI subfamily 4 (PRB4), mRNA.	-0.524951	4.24919	0.0122091
ILMN_1702899	7.14544	7.01523	6.52395	6.58902				Unknown	-0.52385	4.10672	0.0145131
ILMN_2044226	12.1549	11.9898	11.5735	11.5317	NM_005620	6282	S100A11	S100 calcium binding protein A11 (S100A11), mRNA.	-0.519781	3.4217	0.0343834
ILMN_3248890	7.15505	7.06941	6.53055	6.66313	NM_213569	10529	NEBL	nebulette (NEBL), transcript variant 2, mRNA.	-0.515386	4.09854	0.0145167
ILMN_2046470	7.23876	7.27314	6.8204	6.67082	NM_017688	54836	BSPRY	B-box and SPRY domain containing (BSPRY), mRNA.	-0.51034	4.19328	0.0127682
ILMN_1687583	10.0884	9.97545	9.45401	9.59365	NM_001078171	8933	FAM127A	family with sequence similarity 127, member A (FAM127A), mRNA.	-0.508115	3.49101	0.0314259
ILMN_1654099	8.55967	8.60867	8.05781	8.10013	NM_018890	5879	RAC1	ras-related C3 botulinum toxin substrate 1 (rho family, small GTP binding protein Rac1) (RAC1), transcript variant Rac1b, mRNA.	-0.505201	4.946	0.00480278
ILMN_1696031	7.89445	8.02825	7.38366	7.53299	NM_014688	9712	USP6NL	USP6 N-terminal like (USP6NL), transcript variant 1, mRNA.	-0.503025	3.23019	0.0421075
ILMN_3240316	8.54183	8.55173	7.96335	8.13236	NM_002056	2673	GFPT1	glutamine--fructose-6-phosphate transaminase 1 (GFPT1), mRNA.	-0.498922	3.28958	0.0390984
ILMN_2322597	7.05652	6.93883	6.47735	6.52985	NM_153267	256691	MAMDC2	MAM domain containing 2 (MAMDC2), mRNA.	-0.494076	3.69273	0.0245259
ILMN_1744923	8.21365	8.28594	7.779	7.74508	NM_006033	9388	LIPG	lipase, endothelial (LIPG), mRNA.	-0.48776	3.8139	0.0210981
ILMN_3239181	13.4119	13.3908	12.8878	12.9395	NM_000422	3872	KRT17	keratin 17 (KRT17), mRNA.	-0.487739	5.28862	0.00333539
ILMN_1708143	7.33188	7.21403	6.72795	6.84435	NM_001074	7364	UGT2B7	UDP glucuronosyltransferase 2 family, polypeptide B7 (UGT2B7), mRNA.	-0.486807	4.23007	0.0123094
ILMN_1790014	7.33278	7.41285	6.97119	6.8135	NM_015075	23096	IQSEC2	IQ motif and Sec7 domain 2 (IQSEC2), transcript variant 2, mRNA.	-0.480473	3.77856	0.0224042
ILMN_1655348	9.94489	9.86942	9.50977	9.36089	NM_017966	55048	VPS37C	vacuolar protein sorting 37 homolog C (S. cerevisiae) (VPS37C), mRNA.	-0.471826	3.36493	0.0371405
ILMN_1696087	8.91311	8.97544	8.48897	8.46566	NM_002734	5573	PRKAR1A	protein kinase, cAMP-dependent, regulatory, type I, alpha (tissue specific extinguisher 1) (PRKAR1A), transcript variant 1, mRNA.	-0.466964	3.70599	0.0245259
ILMN_2136495	8.00417	7.88114	7.46748	7.48567	NM_173076	26154	ABCA12	ATP-binding cassette, sub-family A (ABC1), member 12 (ABCA12), transcript variant 1, mRNA.	-0.466079	4.75246	0.00624968
ILMN_1664861	7.75792	7.78132	7.25643	7.3534	NM_002770	5645	PRSS2	protease, serine, 2 (trypsin 2) (PRSS2), mRNA.	-0.4647	4.33215	0.0104682
ILMN_1761260	8.49359	8.47328	7.92919	8.11376	NM_002231	3732	CD82	CD82 molecule (CD82), transcript variant 1, mRNA.	-0.461956	3.45909	0.0324398
ILMN_2243687	7.09861	6.97113	6.57397	6.57774	NM_148897	121214	SDR9C7	short chain dehydrogenase/reductase family 9C, member 7 (SDR9C7), mRNA.	-0.459014	3.56318	0.0289904
ILMN_1759232	7.06355	6.99626	6.50265	6.64006	NM_014474	27293	SMPDL3B	sphingomyelin phosphodiesterase, acid-like 3B (SMPDL3B), transcript variant 1, mRNA.	-0.458544	3.7581	0.0229292
ILMN_3240781	7.04153	7.2117	6.64782	6.69044	NM_002456	4582	MUC1	mucin 1, cell surface associated (MUC1), transcript variant 1, mRNA.	-0.457482	3.39546	0.0355467
ILMN_1652490	7.21316	7.01366	6.61818	6.69454	NM_198182	29841	GRHL1	grainyhead-like 1 (Drosophila) (GRHL1), mRNA.	-0.457049	3.33769	0.0379862
ILMN_1798458	7.26066	7.05216	6.67901	6.72228	NM_002785	5680	PSG11	pregnancy specific beta-1-glycoprotein 11 (PSG11), transcript variant 1, mRNA.	-0.455762	3.35402	0.0372597
ILMN_2408576	12.9937	13.0048	12.5855	12.5057	NM_005558	3898	LAD1	ladinin 1 (LAD1), mRNA.	-0.45364	3.42779	0.0340088
ILMN_1662973	9.72937	9.74411	9.25885	9.31585	NM_014666	9685	CLINT1	clathrin interactor 1 (CLINT1), transcript variant 2, mRNA.	-0.449391	3.73945	0.0238299
ILMN_3246830	9.52895	9.51354	9.09978	9.04745	NM_031415	56169	GSDMC	gasdermin C (GSDMC), mRNA.	-0.44763	4.7425	0.00627413
ILMN_1735045	7.47598	7.55611	7.09308	7.05108		445	ASS1	Argininosuccinate synthase 1	-0.443962	4.79421	0.00596065
ILMN_1688423	8.32737	8.32924	7.85547	7.91656	NM_016026	51109	RDH11	retinol dehydrogenase 11 (all-trans/9-cis/11-cis) (RDH11), mRNA.	-0.442294	3.61086	0.0269382
ILMN_1655733	7.12898	7.24707	6.77844	6.72468	NM_207351	285368	PRRT3	proline-rich transmembrane protein 3 (PRRT3), mRNA.	-0.436459	4.23504	0.0122558
ILMN_1682099	8.96399	8.97666	8.53533	8.53328	NM_003959	9026	HIP1R	huntingtin interacting protein 1 related (HIP1R), mRNA.	-0.436021	4.22528	0.0123588
ILMN_2139970	8.83383	8.86565	8.35222	8.4762	NM_017456	9267	CYTH1	cytohesin 1 (CYTH1), transcript variant 2, mRNA.	-0.435528	4.49652	0.00815872
ILMN_1691575	9.1861	9.27615	8.76188	8.82947	NM_014900	22837	COBLL1	COBL-like 1 (COBLL1), mRNA.	-0.435452	3.47258	0.032106
ILMN_1782389	6.9341	7.08062	6.61109	6.54005	NM_022154	64116	SLC39A8	solute carrier family 39 (zinc transporter), member 8 (SLC39A8), transcript variant 1, mRNA.	-0.431793	3.15003	0.0458926
ILMN_1750101	7.28731	7.37658	6.86902	6.93201	NM_017667	55610	CCDC132	coiled-coil domain containing 132 (CCDC132), transcript variant 1, mRNA.	-0.431429	3.657	0.0257393
ILMN_1659215	7.09322	7.27697	6.7843	6.7259	NM_175058	144100	PLEKHA7	pleckstrin homology domain containing, family A member 7 (PLEKHA7), mRNA.	-0.429996	3.5196	0.0304425
ILMN_1799381	6.98841	7.13566	6.6163	6.64836	NM_199353	5542	PRB1	proline-rich protein BstNI subfamily 1 (PRB1), transcript variant 2, mRNA.	-0.429701	3.83371	0.0210335
ILMN_2098643	13.4696	13.576	13.1406	13.0551	NM_001540	3315	HSPB1	heat shock 27kDa protein 1 (HSPB1), mRNA.	-0.424942	3.13745	0.0463552
ILMN_1676088	9.16079	9.20974	8.71426	8.80652	NM_022833	64855	FAM129B	family with sequence similarity 129, member B (FAM129B), transcript variant 1, mRNA.	-0.424872	3.46103	0.0324289
ILMN_3236367	7.30071	7.36782	6.85767	6.96896	NM_000944	5530	PPP3CA	protein phosphatase 3, catalytic subunit, alpha isozyme (PPP3CA), transcript variant 1, mRNA.	-0.420948	3.51929	0.0304425
ILMN_1669550	7.22064	7.27685	6.75049	6.90569	NM_020859	57619	SHROOM3	shroom family member 3 (SHROOM3), mRNA.	-0.420657	3.54361	0.0295874
ILMN_1665180	8.45139	8.51325	8.05643	8.07311	NM_001011537	84248	FYTTD1	forty-two-three domain containing 1 (FYTTD1), transcript variant 2, mRNA.	-0.417557	3.53854	0.0297277
ILMN_2281502	7.55431	7.56004	7.20398	7.08214	NM_001001852	415116	PIM3	pim-3 oncogene (PIM3), mRNA.	-0.414122	3.59881	0.0272918
ILMN_2371911	7.34505	7.18025	6.87086	6.82855	NM_139165	135250	RAET1E	retinoic acid early transcript 1E (RAET1E), mRNA.	-0.412945	3.7218	0.0239973
ILMN_1698334	11.7295	11.784	11.3648	11.3262	NM_005797	10205	MPZL2	myelin protein zero-like 2 (MPZL2), transcript variant 1, mRNA.	-0.411226	3.69555	0.0245259
ILMN_1733667	7.61085	7.49427	7.10389	7.19212	NM_138799	129642	MBOAT2	membrane bound O-acyltransferase domain containing 2 (MBOAT2), mRNA.	-0.404558	3.18129	0.0450797
ILMN_1709549	10.3496	10.2349	9.89559	9.89634	NM_001143945	2621	GAS6	growth arrest-specific 6 (GAS6), transcript variant 2, mRNA.	-0.396324	4.15127	0.0135204
ILMN_2404085	7.71419	7.57221	7.19936	7.30817	NM_001171820	5467	PPARD	peroxisome proliferator-activated receptor delta (PPARD), transcript variant 5, mRNA.	-0.389438	3.15541	0.0458926
ILMN_1814305	7.24423	7.34452	6.9819	6.83684	NM_171846	114294	LACTB	lactamase, beta (LACTB), nuclear gene encoding mitochondrial protein, transcript variant 2, mRNA.	-0.385002	3.36778	0.0370195
ILMN_1747195	9.18832	9.21796	8.80255	8.84161	NM_014992	23002	DAAM1	dishevelled associated activator of morphogenesis 1 (DAAM1), mRNA.	-0.381057	3.51657	0.0305117
ILMN_3246678	8.08505	8.25677	7.75885	7.82263	NM_014798	9842	PLEKHM1	pleckstrin homology domain containing, family M (with RUN domain) member 1 (PLEKHM1), transcript variant 1, mRNA.	-0.380169	3.37638	0.0368146
ILMN_1693830	7.97901	7.89216	7.63892	7.48539	NM_002245	3775	KCNK1	potassium channel, subfamily K, member 1 (KCNK1), mRNA.	-0.373432	3.0855	0.0499013
ILMN_1789233	7.19695	7.14402	6.75806	6.8454	NM_152369	126969	SLC44A3	solute carrier family 44, member 3 (SLC44A3), transcript variant 2, mRNA.	-0.368759	3.68777	0.0245259
ILMN_1758106	8.28114	8.18421	7.85339	7.88414	NM_080546	23446	SLC44A1	solute carrier family 44, member 1 (SLC44A1), mRNA.	-0.363906	3.31518	0.0382145
ILMN_2395496	7.43312	7.40886	7.11504	7.0121	NM_012287	23527	ACAP2	ArfGAP with coiled-coil, ankyrin repeat and PH domains 2 (ACAP2), mRNA.	-0.357418	3.77088	0.0224042
ILMN_1707077	7.43257	7.41743	7.15322	7.00162	NM_024628	84561	SLC12A8	solute carrier family 12 (potassium/chloride transporters), member 8 (SLC12A8), transcript variant 1, mRNA.	-0.347581	3.08183	0.0499968
ILMN_1725338	7.10248	7.23627	6.77588	6.86772	NM_015251	23300	ATMIN	ATM interactor (ATMIN), mRNA.	-0.347575	3.18284	0.0450797
ILMN_1685312	7.17497	7.18322	6.83896	6.83622	NM_000332	6310	ATXN1	ataxin 1 (ATXN1), transcript variant 1, mRNA.	-0.341501	4.05486	0.0155751
ILMN_2085236	6.98865	6.93471	6.59817	6.64505	NM_194284	137075	CLDN23	claudin 23 (CLDN23), mRNA.	-0.34007	3.35797	0.0372597
ILMN_1736042	7.70932	7.73342	7.39976	7.36465	NM_001029885	80772	GLTPD1	glycolipid transfer protein domain containing 1 (GLTPD1), mRNA.	-0.339161	4.11599	0.0142959
ILMN_1742456	6.93563	6.85286	6.56927	6.54232	NM_001128215	340654	LIPM	lipase, family member M (LIPM), mRNA.	-0.33845	3.82439	0.0210981
ILMN_1697548	7.17207	7.11518	6.81195	6.80951		8337	HIST2H2AA3	Histone cluster 2, H2aa3	-0.332892	3.63478	0.0263406
ILMN_1796423	7.88091	7.8335	7.51133	7.54102	NM_001018000	23254	KAZN	kazrin, periplakin interacting protein (KAZN), transcript variant B, mRNA.	-0.331028	3.4606	0.0324289
ILMN_3216720	7.62311	7.468	7.19644	7.25036	NM_014290	23424	TDRD7	tudor domain containing 7 (TDRD7), mRNA.	-0.322151	3.22165	0.0427374
ILMN_1748166	7.85967	7.80402	7.49766	7.52799	NM_030952	81788	NUAK2	NUAK family, SNF1-like kinase, 2 (NUAK2), mRNA.	-0.319022	3.15139	0.0458926
ILMN_3194087	6.89615	6.88457	6.55665	6.58894	NM_006383	10518	CIB2	calcium and integrin binding family member 2 (CIB2), mRNA.	-0.317565	3.30547	0.0388715
ILMN_1769934	9.27818	9.31085	8.93689	9.01863	NM_006320	10424	PGRMC2	progesterone receptor membrane component 2 (PGRMC2), mRNA.	-0.316753	3.31785	0.0382145
ILMN_1746492	7.1645	7.15833	6.87382	6.83798	NM_003162	6801	STRN	striatin, calmodulin binding protein (STRN), mRNA.	-0.305511	3.93244	0.0182477
ILMN_1751465	7.26493	7.26673	6.98761	6.93463	NM_022164	64129	TINAGL1	tubulointerstitial nephritis antigen-like 1 (TINAGL1), transcript variant 1, mRNA.	-0.30471	3.2933	0.0390984
ILMN_2398274	6.92261	6.93434	6.62869	6.62117	NM_002281	3887	KRT81	keratin 81 (KRT81), mRNA.	-0.303546	4.92631	0.00488603
ILMN_1771599	7.29737	7.3046	7.00929	6.99929	NM_005831	10241	CALCOCO2	calcium binding and coiled-coil domain 2 (CALCOCO2), mRNA.	-0.296695	4.6952	0.00665503
ILMN_1752579	8.07057	8.10458	7.81417	7.782	NM_024602	79654	HECTD3	HECT domain containing 3 (HECTD3), mRNA.	-0.28949	4.40539	0.00941427
ILMN_1712400	6.85234	6.90467	6.57907	6.62656	NM_021727	3995	FADS3	fatty acid desaturase 3 (FADS3), mRNA.	-0.275688	3.4129	0.0346386
ILMN_1684293	7.05076	7.07298	6.79051	6.8138	NM_001099456	283869	NPW	neuropeptide W (NPW), mRNA.	-0.259717	3.36761	0.0370195
ILMN_1716093	6.93934	6.99608	6.72149	6.69591	NM_021052	3012	HIST1H2AE	histone cluster 1, H2ae (HIST1H2AE), mRNA.	-0.259012	4.07446	0.0149823
ILMN_1808220	11.7229	11.6936	11.4969	11.41	NM_001195290	404203	SPINK6	serine peptidase inhibitor, Kazal type 6 (SPINK6), transcript variant 2, mRNA.	-0.254817	4.03177	0.0159506
ILMN_1720433	6.88253	6.82593	6.64463	6.56017	NM_001099	55	ACPP	acid phosphatase, prostate (ACPP), transcript variant 1, mRNA.	-0.251832	3.08713	0.0499013
ILMN_1812062	6.81982	6.86616	6.58374	6.60439	NM_004554	4776	NFATC4	nuclear factor of activated T-cells, cytoplasmic, calcineurin-dependent 4 (NFATC4), transcript variant 2, mRNA.	-0.248924	3.71858	0.0240491
ILMN_1683148	6.8588	6.92709	6.63131	6.65955	NM_080680	1302	COL11A2	collagen, type XI, alpha 2 (COL11A2), transcript variant 1, mRNA.	-0.247515	3.3309	0.0379862
ILMN_1700822	6.76226	6.77504	6.53931	6.5102	NM_001097638	2524	FUT2	fucosyltransferase 2 (secretor status included) (FUT2), transcript variant 2, mRNA.	-0.2439	3.18654	0.0449356
ILMN_2197577	7.19685	7.22449	6.96421	6.97151	NM_015925	51599	LSR	lipolysis stimulated lipoprotein receptor (LSR), transcript variant 1, mRNA.	-0.242807	3.5487	0.0293446
ILMN_1758673	7.25277	7.16611	6.98114	6.95342	NM_145168	93517	SDR42E1	short chain dehydrogenase/reductase family 42E, member 1 (SDR42E1), mRNA.	-0.242159	3.23802	0.041757
ILMN_2195236	12.3833	12.3753	12.1517	12.1756	NM_001129819	1727	CYB5R3	cytochrome b5 reductase 3 (CYB5R3), transcript variant 3, mRNA.	-0.215635	3.14484	0.04623
ILMN_2079042	7.04107	7.03035	6.82825	6.81801	NR_024493	644596	NCRNA00087	non-protein coding RNA 87 (NCRNA00087), non-coding RNA.	-0.212579	3.44545	0.0332653
ILMN_1810712	6.76938	6.71883	6.54654	6.52006	NM_024306	79152	FA2H	fatty acid 2-hydroxylase (FA2H), mRNA.	-0.210808	3.83155	0.021037
ILMN_1714489	6.95934	6.92831	6.73956	6.73808	NM_004087	1739	DLG1	discs, large homolog 1 (Drosophila) (DLG1), transcript variant 2, mRNA.	-0.205005	3.72702	0.0239973
ILMN_1761309	7.00042	6.98919	6.77168	6.81462	NM_001029859	283219	KCTD21	potassium channel tetramerisation domain containing 21 (KCTD21), mRNA.	-0.201651	3.24057	0.041716
ILMN_1720695	6.97559	6.95914	6.77296	6.76114		196	AHR	Aryl hydrocarbon receptor	-0.200318	3.8192	0.0210981
ILMN_1689211	6.7907	6.81901	6.62664	6.58631	NM_007084	11166	SOX21	SRY (sex determining region Y)-box 21 (SOX21), mRNA.	-0.198376	3.95626	0.0173731
ILMN_1721218	6.74593	6.69089	6.55623	6.50589	NM_138805	131177	FAM3D	family with sequence similarity 3, member D (FAM3D), mRNA.	-0.187345	3.32286	0.0382145
ILMN_1900110	6.71243	6.69406	6.56691	6.50832				Unknown	-0.165631	3.56332	0.0289904
ILMN_1807169	6.65248	6.69279	6.51149	6.50614	NR_030345	693199	MIR614	microRNA 614 (MIR614), microRNA.	-0.163817	3.7781	0.0224042
ILMN_2120222	6.63886	6.6335	6.48068	6.46695	NM_001128633	150221	RIMBP3C	RIMS binding protein 3C (RIMBP3C), mRNA.	-0.162364	3.69389	0.0245259
ILMN_2220187	6.72117	6.71152	6.56171	6.54847	NM_014670	9689	BZW1	basic leucine zipper and W2 domains 1 (BZW1), mRNA.	-0.161257	4.17253	0.0129581
ILMN_3265423	6.66348	6.69482	6.54995	6.48666	NM_014834	9884	LRRC37A	leucine rich repeat containing 37A (LRRC37A), mRNA.	-0.160846	3.38046	0.0366652
ILMN_1723768	6.68	6.65844	6.53214	6.48808	NM_198576	375790	AGRN	agrin (AGRN), mRNA.	-0.159114	3.09886	0.049204
ILMN_1673991	6.75591	6.75261	6.61427	6.57953	XR_110479	730081	LOC730081	PREDICTED: hypothetical LOC730081 (LOC730081), partial miscRNA.	-0.15736	3.08874	0.0499013
ILMN_1720889	6.75706	6.73552	6.59857	6.58115	NM_181526	10398	MYL9	myosin, light chain 9, regulatory (MYL9), transcript variant 2, mRNA.	-0.156431	3.22585	0.042428
ILMN_1730879	6.77183	6.77127	6.61243	6.6251				Transcribed locus	-0.152792	3.17565	0.0451025
ILMN_1727438	7.64486	7.68238	7.53596	7.48681	NM_198859	166336	PRICKLE2	prickle homolog 2 (Drosophila) (PRICKLE2), mRNA.	-0.152234	3.31688	0.0382145

## Sheet: 2C Limma diff expressed genes
ID	HEK N3 p3	HEK N3 p4	HEK N3 p3 + Y-27632	HEK N3 p4 + Y-27632	logFC	AveExpr	t	P.Value	adj.P.Val	B	ensembl_gene_id	hgnc_symbol	description
ILMN_1718387	11.761	11.6648	6.67182	6.59034	-5.08181	9.17199	-40.3679	8.04e-09	0.000150293	7.59588	ENSG00000203782	LOR	loricrin [Source:HGNC Symbol;Acc:6663]
ILMN_1810835	11.2023	12.1783	7.06555	7.54253	-4.38626	9.49717	-13.3106	7.8e-06	0.00810032	4.25644	ENSG00000163209	SPRR3	small proline-rich protein 3 [Source:HGNC Symbol;Acc:11268]
ILMN_1801216	11.6344	11.5779	7.31767	7.52875	-4.18293	9.51467	-30.8485	4.31e-08	0.000403342	7.13694	ENSG00000163993	S100P	S100 calcium binding protein P [Source:HGNC Symbol;Acc:10504]
ILMN_1705814	11.0885	11.065	7.29552	7.50069	-3.67863	9.23742	-27.4347	8.96e-08	0.000558676	6.87392	ENSG00000167767	KRT80	keratin 80 [Source:HGNC Symbol;Acc:27056]
ILMN_1692223	10.7187	11.3901	7.40899	7.75847	-3.4707	9.31908	-14.1421	5.39e-06	0.00671753	4.53955	ENSG00000148346	LCN2	lipocalin 2 (LCN2), mRNA.
ILMN_1745570	12.4517	12.4944	8.94404	9.64384	-3.17913	10.8835	-13.7135	6.5e-06	0.00715202	4.39701	ENSG00000169035	KLK7	kallikrein-related peptidase 7 [Source:HGNC Symbol;Acc:6368]
ILMN_1780255	9.83727	10.2719	6.84942	6.9257	-3.16705	8.47109	-18.2551	1.12e-06	0.00349963	5.6116	ENSG00000167755	KLK6	kallikrein-related peptidase 6 [Source:HGNC Symbol;Acc:6367]
ILMN_1803838	11.2944	10.7014	7.87473	7.99194	-3.06453	9.4656	-14.6606	4.32e-06	0.00659068	4.70288	ENSG00000105427	CNFN	cornifelin [Source:HGNC Symbol;Acc:30183]
ILMN_2211018	11.847	11.3093	8.47102	8.56655	-3.05937	10.0485	-15.6229	2.93e-06	0.00529081	4.98192	ENSG00000203785	SPRR2E	small proline-rich protein 2E [Source:HGNC Symbol;Acc:11265]
ILMN_2134130	9.76972	9.30541	6.59618	6.63161	-2.92367	8.07573	-16.3803	2.19e-06	0.00529081	5.18164	ENSG00000143631	FLG	filaggrin [Source:HGNC Symbol;Acc:3748]
ILMN_1803452	9.67849	10.1672	6.98382	7.1	-2.88094	8.48238	-15.4688	3.11e-06	0.00529081	4.93921	ENSG00000169509	CRCT1	cysteine-rich C-terminal 1 [Source:HGNC Symbol;Acc:29875]
ILMN_1701239	10.8899	10.1027	7.54822	7.68918	-2.87762	9.0575	-11.2408	2.17e-05	0.0138261	3.41798	ENSG00000203785	SPRR2E	small proline-rich protein 2E (SPRR2E), mRNA.
ILMN_1735712	13.2774	12.2157	9.99841	10.0167	-2.73898	11.377	-8.47671	0.00011563	0.0302648	1.89862	ENSG00000167768	KRT1	keratin 1 [Source:HGNC Symbol;Acc:6412]
ILMN_1757351	9.8641	9.17674	6.80914	6.81003	-2.71084	8.165	-11.8623	1.57e-05	0.0108591	3.69214	ENSG00000143556	S100A7	S100 calcium binding protein A7 [Source:HGNC Symbol;Acc:10497]
ILMN_1697733	9.74472	9.54146	7.0227	6.85482	-2.70433	8.29093	-19.066	8.58e-07	0.00321065	5.77309	ENSG00000175315	CST6	cystatin E/M (CST6), mRNA.
ILMN_1713397	10.68	10.9054	7.96892	8.41656	-2.59994	9.49271	-13.9786	5.78e-06	0.00676126	4.48599	ENSG00000188505	NCCRP1	non-specific cytotoxic cell receptor protein 1 homolog (zebrafish) [Source:HGNC Symbol;Acc:33739]
ILMN_1775330	9.44099	9.95984	7.03201	7.28936	-2.53972	8.43055	-12.4963	1.14e-05	0.00930239	3.95121	ENSG00000188549	C15orf52	Chromosome 15 open reading frame 52
ILMN_1780649	9.38826	9.00537	6.66821	6.66053	-2.53245	7.93059	-15.6257	2.93e-06	0.00529081	4.98269	ENSG00000203786	KPRP	keratinocyte proline-rich protein [Source:HGNC Symbol;Acc:31823]
ILMN_1762284	9.63271	8.6915	6.6865	6.60022	-2.51874	7.90273	-8.60121	0.000106195	0.0296425	1.97959	ENSG00000244617	ASPRV1	aspartic peptidase, retroviral-like 1 [Source:HGNC Symbol;Acc:26321]
ILMN_1669352	10.0767	9.47698	7.15957	7.3932	-2.50046	8.52661	-11.4626	1.93e-05	0.0128769	3.5182	ENSG00000204421	LY6G6C	lymphocyte antigen 6 complex, locus G6C [Source:HGNC Symbol;Acc:13936]
ILMN_1698666	9.2539	9.22235	6.83617	6.66801	-2.48603	7.99511	-19.1154	8.45e-07	0.00321065	5.78249	ENSG00000175315	CST6	cystatin E/M [Source:HGNC Symbol;Acc:2478]
ILMN_1749118	10.74	10.4264	8.25841	7.97407	-2.46699	9.34974	-14.5224	4.58e-06	0.00659068	4.66027	ENSG00000178372	CALML5	calmodulin-like 5 [Source:HGNC Symbol;Acc:18180]
ILMN_1748840	10.7273	10.1121	7.92745	8.30311	-2.30444	9.2675	-9.74029	5.1e-05	0.0212155	2.66104	ENSG00000172137	CALB2	calbindin 2 [Source:HGNC Symbol;Acc:1435]
ILMN_1711988	9.21198	9.07767	6.74334	6.99634	-2.27498	8.00733	-15.6549	2.89e-06	0.00529081	4.9907	ENSG00000184261	KCNK12	potassium channel, subfamily K, member 12 [Source:HGNC Symbol;Acc:6274]
ILMN_1814106	9.88719	9.47755	7.50083	7.35799	-2.25296	8.55589	-13.1003	8.59e-06	0.0083666	4.18041	ENSG00000197191	C9orf169	chromosome 9 open reading frame 169 (C9orf169), mRNA.
ILMN_2148913	11.7382	11.3889	9.07229	9.57284	-2.24095	10.443	-10.6512	3e-05	0.0164805	3.13758	ENSG00000181458	TMEM45A	transmembrane protein 45A [Source:HGNC Symbol;Acc:25480]
ILMN_1791280	9.53298	8.57652	6.85872	6.9193	-2.16574	7.97188	-7.31077	0.0002714	0.0477435	1.06924	ENSG00000152137	HSPB8	heat shock 22kDa protein 8 [Source:HGNC Symbol;Acc:30171]
ILMN_1713995	9.67627	8.85188	6.88878	7.31164	-2.16386	8.18214	-7.5121	0.000232413	0.043905	1.22222	ENSG00000111319	SCNN1A	sodium channel, non-voltage-gated 1 alpha subunit [Source:HGNC Symbol;Acc:10599]
ILMN_1810978	8.78694	9.08922	6.7161	6.83237	-2.16385	7.85615	-14.287	5.06e-06	0.00671753	4.58617	ENSG00000172551	MUCL1	mucin-like 1 [Source:HGNC Symbol;Acc:30588]
ILMN_1770922	11.1714	10.5781	8.51202	9.0594	-2.08902	9.83022	-8.1008	0.000150513	0.0353454	1.64567	ENSG00000181458	TMEM45A	transmembrane protein 45A (TMEM45A), mRNA.
ILMN_1718033	9.39917	8.88701	6.82983	7.30039	-2.07798	8.1041	-9.01581	8.06e-05	0.0267181	2.23964	ENSG00000159871	LYPD5	LY6/PLAUR domain containing 5 [Source:HGNC Symbol;Acc:26397]
ILMN_2388484	9.2943	8.4947	6.74256	6.96688	-2.03978	7.87461	-7.73571	0.000196418	0.0401057	1.38715	ENSG00000078018	MAP2	microtubule-associated protein 2 [Source:HGNC Symbol;Acc:6839]
ILMN_1810782	11.2197	11.1453	9.02435	9.41014	-1.96525	10.1999	-11.9867	1.47e-05	0.0105883	3.74451	ENSG00000147010	SH3KBP1	SH3-domain kinase binding protein 1 [Source:HGNC Symbol;Acc:13867]
ILMN_1735570	9.03705	8.67321	6.70463	7.11628	-1.94467	7.88279	-9.89443	4.65e-05	0.0207073	2.74566	ENSG00000171476	HOPX	HOP homeobox [Source:HGNC Symbol;Acc:24961]
ILMN_1681526	9.04773	8.61634	6.71459	7.11274	-1.91837	7.87285	-9.35648	6.48e-05	0.0237492	2.4428	ENSG00000100170	SLC5A1	solute carrier family 5 (sodium/glucose cotransporter), member 1 [Source:HGNC Symbol;Acc:11036]
ILMN_1718395	9.04219	8.74416	7.13835	6.82742	-1.91029	7.93803	-11.1485	2.28e-05	0.0138261	3.37544	ENSG00000163202	LCE3D	late cornified envelope 3D [Source:HGNC Symbol;Acc:16615]
ILMN_1706051	8.27334	8.94623	6.62708	6.81274	-1.88988	7.66485	-8.17826	0.000142434	0.0341514	1.69886	ENSG00000180287	PLD5	phospholipase D family, member 5 [Source:HGNC Symbol;Acc:26879]
ILMN_1764201	9.20274	8.56902	6.98447	7.03263	-1.87733	7.94722	-8.68147	0.000100581	0.0296425	2.03107	ENSG00000078018	MAP2	microtubule-associated protein 2 [Source:HGNC Symbol;Acc:6839]
ILMN_1790227	11.3919	11.4969	9.36388	9.78311	-1.87088	10.5089	-10.8995	2.61e-05	0.0149299	3.2582	ENSG00000204866	IGFL2	IGF-like family member 2 (IGFL2), transcript variant 1, mRNA.
ILMN_2264029	10.4968	10.6361	8.56552	8.99277	-1.78733	9.67281	-10.2058	3.87e-05	0.019271	2.91154	ENSG00000167754	KLK5	kallikrein-related peptidase 5 [Source:HGNC Symbol;Acc:6366]
ILMN_1715068	9.46938	9.14934	7.35356	7.74636	-1.7594	8.42966	-9.39973	6.3e-05	0.0235731	2.46795	ENSG00000103569	AQP9	aquaporin 9 [Source:HGNC Symbol;Acc:643]
ILMN_1727589	9.89724	9.63931	7.76439	8.29731	-1.73742	8.89956	-8.42684	0.000119676	0.0302648	1.86581	ENSG00000088002	SULT2B1	sulfotransferase family, cytosolic, 2B, member 1 [Source:HGNC Symbol;Acc:11459]
ILMN_1718731	12.3019	12.2741	10.4505	10.7001	-1.71269	11.4317	-12.2314	1.3e-05	0.0101504	3.84536	ENSG00000167754	KLK5	kallikrein-related peptidase 5 [Source:HGNC Symbol;Acc:6366]
ILMN_1752548	13.3986	13.3415	11.5516	11.7656	-1.71143	12.5143	-12.5862	1.1e-05	0.00930239	3.98638	ENSG00000188508	KRTDAP	keratinocyte differentiation-associated protein [Source:HGNC Symbol;Acc:16313]
ILMN_1739576	9.79829	10.2901	8.39834	8.29238	-1.69882	9.19477	-9.11403	7.56e-05	0.0266796	2.29916	ENSG00000166394	CYB5R2	cytochrome b5 reductase 2 [Source:HGNC Symbol;Acc:24376]
ILMN_1712522	8.62071	8.67492	6.93618	7.0612	-1.64913	7.82325	-13.0127	8.95e-06	0.0083666	4.14815	ENSG00000086548	CEACAM6	carcinoembryonic antigen-related cell adhesion molecule 6 (non-specific cross reacting antigen) [Source:HGNC Symbol;Acc:1818]
ILMN_1706813	8.43622	8.87144	6.89525	7.11573	-1.64834	7.82966	-8.9998	8.14e-05	0.0267181	2.22986	ENSG00000087916	SLC6A14	solute carrier family 6 (amino acid transporter), member 14 [Source:HGNC Symbol;Acc:11047]
ILMN_1718866	8.70593	8.04172	6.73986	6.72318	-1.6423	7.55267	-7.36283	0.000260646	0.0469173	1.10921	ENSG00000178776	C5orf46	chromosome 5 open reading frame 46 [Source:HGNC Symbol;Acc:33768]
ILMN_1712759	13.3182	12.9733	11.4293	11.5856	-1.63833	12.3266	-10.16	3.97e-05	0.019271	2.88757	ENSG00000189001	SBSN	suprabasin (SBSN), transcript variant 3, mRNA.
ILMN_1708303	9.09386	8.9599	7.4349	7.34424	-1.63731	8.20823	-12.6827	1.05e-05	0.00930239	4.0237	ENSG00000171954	CYP4F22	cytochrome P450, family 4, subfamily F, polypeptide 22 [Source:HGNC Symbol;Acc:26820]
ILMN_1808501	10.6187	10.1836	8.55623	8.98694	-1.62956	9.58636	-7.72975	0.00019729	0.0401057	1.38282	ENSG00000147010	SH3KBP1	SH3-domain kinase binding protein 1 [Source:HGNC Symbol;Acc:13867]
ILMN_2353054	13.1296	13.0851	11.314	11.6913	-1.6047	12.305	-9.93642	4.53e-05	0.020685	2.76842	ENSG00000167754	KLK5	kallikrein-related peptidase 5 [Source:HGNC Symbol;Acc:6366]
ILMN_2359733	8.7279	8.20205	6.76271	6.98776	-1.58974	7.67011	-7.88516	0.00017592	0.0382565	1.49455	ENSG00000136697	IL1F10	interleukin 1 family, member 10 (theta) [Source:HGNC Symbol;Acc:15552]
ILMN_1711203	8.09423	8.27593	6.62579	6.56571	-1.58933	7.39041	-12.0143	1.45e-05	0.0105883	3.75607	ENSG00000204542	C6orf15	chromosome 6 open reading frame 15 [Source:HGNC Symbol;Acc:13927]
ILMN_1735700	10.509	10.1991	8.62098	8.94215	-1.5725	9.56781	-9.01126	8.08e-05	0.0267181	2.23686	ENSG00000129455	KLK8	kallikrein-related peptidase 8 (KLK8), transcript variant 1, mRNA.
ILMN_3248032	8.36861	8.65332	6.92333	7.01327	-1.54266	7.73963	-10.4761	3.31e-05	0.0176779	3.05026	NA	NCCRP1	non-specific cytotoxic cell receptor protein 1 homolog (zebrafish) (NCCRP1), mRNA.
ILMN_1692219	10.2908	10.0884	8.35806	8.94653	-1.53733	9.42096	-7.21231	0.000293158	0.0492415	0.992827	ENSG00000156675	RAB11FIP1	RAB11 family interacting protein 1 (class I) [Source:HGNC Symbol;Acc:30265]
ILMN_1712849	8.89173	8.29238	7.0528	7.07036	-1.53047	7.82682	-7.36137	0.000260941	0.0469173	1.10809	ENSG00000165799	RNASE7	ribonuclease, RNase A family, 7 (RNASE7), mRNA.
ILMN_1687765	8.05115	8.3051	6.55335	6.82921	-1.48685	7.4347	-9.25981	6.89e-05	0.0247651	2.38608	ENSG00000075673	ATP12A	ATPase, H+/K+ transporting, nongastric, alpha polypeptide (ATP12A), transcript variant 2, mRNA.
ILMN_1769759	9.97771	10.0939	8.43647	8.72236	-1.45641	9.30762	-9.78141	4.98e-05	0.0212155	2.68378	ENSG00000197641	SERPINB13	serpin peptidase inhibitor, clade B (ovalbumin), member 13 (SERPINB13), mRNA.
ILMN_2180885	10.1672	9.99073	8.50852	8.76756	-1.44093	9.35851	-9.62575	5.48e-05	0.0217885	2.59705	ENSG00000109182	CWH43	cell wall biogenesis 43 C-terminal homolog (S. cerevisiae) (CWH43), mRNA.
ILMN_1720984	8.16688	8.31601	6.79951	6.82881	-1.42729	7.5278	-11.1379	2.29e-05	0.0138261	3.37049	ENSG00000145879	SPINK7	serine peptidase inhibitor, Kazal type 7 (putative) [Source:HGNC Symbol;Acc:24643]
ILMN_1705107	10.1963	9.8251	8.50925	8.6794	-1.41637	9.30251	-8.48493	0.000114978	0.0302648	1.90401	ENSG00000125775	SDCBP2	syndecan binding protein (syntenin) 2 [Source:HGNC Symbol;Acc:15756]
ILMN_2114720	12.2157	11.7437	10.4294	10.7047	-1.41265	11.2734	-7.21194	0.000293243	0.0492415	0.992537	ENSG00000124107	SLPI	secretory leukocyte peptidase inhibitor (SLPI), mRNA.
ILMN_3238676	9.07676	9.36089	7.78321	7.83737	-1.40854	8.51456	-9.66312	5.35e-05	0.0217567	2.61804	NA	ULBP2	UL16 binding protein 2 (ULBP2), mRNA.
ILMN_1682717	11.5182	11.2929	10.0006	9.99841	-1.40602	10.7025	-10.3019	3.66e-05	0.0189973	2.9614	ENSG00000137331	IER3	immediate early response 3 [Source:HGNC Symbol;Acc:5392]
ILMN_1684585	8.86565	8.55762	7.23506	7.4392	-1.37451	8.02438	-8.61408	0.000105271	0.0296425	1.98788	ENSG00000151726	ACSL1	acyl-CoA synthetase long-chain family member 1 [Source:HGNC Symbol;Acc:3569]
ILMN_2388190	8.7971	8.8428	7.27025	7.64555	-1.36204	8.13892	-8.45194	0.000117619	0.0302648	1.88236	ENSG00000136155	SCEL	sciellin (SCEL), transcript variant 2, mRNA.
ILMN_1730612	10.7001	10.3999	9.09892	9.3002	-1.35043	9.87478	-8.54249	0.00011053	0.0302648	1.94158	ENSG00000254806	SYS1-DBNDD2	SYS1-DBNDD2 readthrough (NMD candidate) [Source:HGNC Symbol;Acc:33535]
ILMN_1752813	9.56537	9.20541	7.86437	8.21727	-1.34457	8.7131	-7.20483	0.000294891	0.0492415	0.986977	ENSG00000244122	UGT1A7	UDP glucuronosyltransferase 1 family, polypeptide A7 [Source:HGNC Symbol;Acc:12539]
ILMN_1692349	8.06704	7.89184	6.73162	6.55922	-1.33402	7.31243	-9.57895	5.64e-05	0.0219594	2.57064	ENSG00000118168	CARD18	caspase recruitment domain family, member 18 (CARD18), mRNA.
ILMN_1760705	8.50364	8.48105	7.1504	7.19078	-1.32176	7.83147	-10.8824	2.63e-05	0.0149299	3.24999	ENSG00000124429	POF1B	premature ovarian failure, 1B [Source:HGNC Symbol;Acc:13711]
ILMN_1712400	11.2828	11.2081	9.70831	10.1803	-1.3011	10.5949	-7.18685	0.000299105	0.0495032	0.972892	ENSG00000124570	SERPINB6	serpin peptidase inhibitor, clade B (ovalbumin), member 6 [Source:HGNC Symbol;Acc:8950]
ILMN_1710325	8.23974	8.37299	6.87902	7.16908	-1.28232	7.66521	-8.51117	0.000112925	0.0302648	1.92117	ENSG00000136155	SCEL	sciellin [Source:HGNC Symbol;Acc:10573]
ILMN_2060413	13.1936	13.3749	11.8412	12.2099	-1.25869	12.6549	-7.51817	0.000231342	0.043905	1.22676	ENSG00000185275	CD24	CD24 molecule (CD24), mRNA.
ILMN_1758626	9.3596	9.26245	8.08442	8.0284	-1.25461	8.68372	-10.0502	4.24e-05	0.0198135	2.82948	ENSG00000241489	IDS	iduronate 2-sulfatase (IDS), transcript variant 3, mRNA.
ILMN_2063168	10.9766	11.1692	9.91198	9.75507	-1.2394	10.4532	-8.87623	8.83e-05	0.0276083	2.1537	ENSG00000144063	MALL	mal, T-cell differentiation protein-like [Source:HGNC Symbol;Acc:6818]
ILMN_1791545	7.92302	7.56393	6.47216	6.54401	-1.23539	7.12578	-7.77204	0.000191194	0.0401057	1.41347	ENSG00000108244	KRT23	keratin 23 (histone deacetylase inducible) [Source:HGNC Symbol;Acc:6438]
ILMN_1667295	8.24395	8.05662	6.86178	6.97805	-1.23037	7.5351	-9.05704	7.85e-05	0.0267181	2.26472	ENSG00000168140	VASN	vasorin [Source:HGNC Symbol;Acc:18517]
ILMN_1712082	7.81788	7.78437	6.53044	6.63848	-1.21666	7.19279	-9.74079	5.1e-05	0.0212155	2.66132	ENSG00000140297	GCNT3	glucosaminyl (N-acetyl) transferase 3, mucin type [Source:HGNC Symbol;Acc:4205]
ILMN_2090802	12.0028	11.838	10.5566	10.8717	-1.20629	11.3173	-7.68206	0.000204435	0.0411112	1.34804	ENSG00000163472	TMEM79	transmembrane protein 79 [Source:HGNC Symbol;Acc:28196]
ILMN_1706015	8.11088	8.05279	6.94189	6.81507	-1.20335	7.48016	-9.47432	6.01e-05	0.022956	2.51098	ENSG00000185112	FAM43A	family with sequence similarity 43, member A [Source:HGNC Symbol;Acc:26888]
ILMN_1719782	7.9643	7.67367	6.69046	6.54134	-1.20309	7.21744	-7.9187	0.000171663	0.0377699	1.51836	ENSG00000185847	LOC100131138	Hypothetical LOC100131138
ILMN_1680110	11.3815	11.6274	10.1625	10.4636	-1.19143	10.9088	-7.3025	0.000273155	0.0477435	1.06286	ENSG00000271880	C10orf116	chromosome 10 open reading frame 116 (C10orf116), mRNA.
ILMN_1721876	8.39871	8.39957	7.09724	7.32238	-1.18933	7.80447	-8.71591	9.83e-05	0.0296425	2.05299	ENSG00000035862	TIMP2	TIMP metallopeptidase inhibitor 2 [Source:HGNC Symbol;Acc:11821]
ILMN_1684211	8.39617	8.34782	7.07203	7.30087	-1.18554	7.77922	-8.61444	0.000105245	0.0296425	1.98812	ENSG00000100003	SEC14L2	SEC14-like 2 (S. cerevisiae) [Source:HGNC Symbol;Acc:10699]
ILMN_1775883	8.41526	8.43074	7.36997	7.11812	-1.17896	7.83352	-8.40955	0.000121116	0.0302648	1.85438	ENSG00000163207	IVL	involucrin [Source:HGNC Symbol;Acc:6187]
ILMN_1812679	8.82909	8.87677	7.58551	7.76739	-1.17648	8.26469	-8.91928	8.58e-05	0.0276083	2.18038	ENSG00000114638	UPK1B	uroplakin 1B [Source:HGNC Symbol;Acc:12578]
ILMN_1725130	10.2567	9.97714	8.96399	8.9599	-1.15499	9.53944	-8.00628	0.000161094	0.0367411	1.57998	ENSG00000071859	FAM50A	family with sequence similarity 50, member A [Source:HGNC Symbol;Acc:18786]
ILMN_1739605	12.1375	11.983	10.7906	11.0588	-1.1356	11.4925	-7.61906	0.000214331	0.0422537	1.30175	ENSG00000124466	LYPD3	LY6/PLAUR domain containing 3 [Source:HGNC Symbol;Acc:24880]
ILMN_1700310	8.87962	8.62362	7.50418	7.74276	-1.12815	8.18754	-7.23149	0.000288769	0.0492415	1.00779	ENSG00000125775	SDCBP2	syndecan binding protein (syntenin) 2 [Source:HGNC Symbol;Acc:15756]
ILMN_2074748	7.75431	7.64463	6.54158	6.6257	-1.11583	7.14156	-8.79294	9.33e-05	0.0286172	2.10165	ENSG00000084110	HAL	histidine ammonia-lyase [Source:HGNC Symbol;Acc:4806]
ILMN_1725912	7.76559	7.98688	6.71776	6.80704	-1.11384	7.31932	-8.05567	0.000155463	0.0358946	1.61441	ENSG00000186474	KLK12	kallikrein-related peptidase 12 [Source:HGNC Symbol;Acc:6360]
ILMN_1774901	7.97179	7.98772	6.92472	6.87785	-1.07847	7.44052	-8.8719	8.86e-05	0.0276083	2.15101	ENSG00000102886	GDPD3	glycerophosphodiester phosphodiesterase domain containing 3 (GDPD3), mRNA.
ILMN_1775829	12.1495	12.0985	10.9377	11.2055	-1.05232	11.5978	-7.34921	0.000263411	0.0469173	1.09878	ENSG00000112378	PERP	PERP, TP53 apoptosis effector [Source:HGNC Symbol;Acc:17637]
ILMN_1775549	7.49561	7.53158	6.44722	6.48538	-1.04729	6.98995	-8.60848	0.000105671	0.0296425	1.98428	ENSG00000172382	PRSS27	protease, serine 27 [Source:HGNC Symbol;Acc:15475]
ILMN_1685709	8.18029	8.24102	7.21061	7.14402	-1.03334	7.69399	-8.37361	0.000124175	0.0305569	1.83053	ENSG00000179178	TMEM125	transmembrane protein 125 [Source:HGNC Symbol;Acc:28275]
ILMN_1714383	9.9813	10.0134	8.93425	9.00903	-1.0257	9.48449	-8.34451	0.000126717	0.0307773	1.81114	ENSG00000111907	TPD52L1	tumor protein D52-like 1 [Source:HGNC Symbol;Acc:12006]
ILMN_1768577	8.23648	8.08819	7.08534	7.23153	-1.0039	7.66039	-7.47508	0.000239073	0.0442821	1.19442	ENSG00000140479	PCSK6	proprotein convertase subtilisin/kexin type 6 [Source:HGNC Symbol;Acc:8569]
ILMN_2206126	7.80692	7.8247	6.75975	6.8741	-0.99889	7.31637	-7.98506	0.000163584	0.0368596	1.56512	ENSG00000155918	RAET1L	retinoic acid early transcript 1L [Source:HGNC Symbol;Acc:16798]
ILMN_1801428	7.69399	7.5798	6.64956	6.63542	-0.994406	7.13969	-7.95237	0.000167509	0.0372946	1.54213	ENSG00000189182	KRT77	keratin 77 [Source:HGNC Symbol;Acc:20411]
ILMN_1777949	7.56071	7.70791	6.66089	6.62011	-0.993813	7.1374	-7.7508	0.00019423	0.0401057	1.39809	ENSG00000184148	SPRR4	small proline-rich protein 4 [Source:HGNC Symbol;Acc:23173]
ILMN_1695946	10.9896	11.0526	9.99986	10.1181	-0.962104	10.54	-7.60328	0.000216894	0.0422537	1.29009	ENSG00000253368	TRNP1	TMF1-regulated nuclear protein 1 [Source:HGNC Symbol;Acc:34348]
ILMN_1727220	7.49854	7.51027	6.49519	6.61031	-0.951649	7.02858	-7.60749	0.000216206	0.0422537	1.29321	ENSG00000143536	CRNN	cornulin [Source:HGNC Symbol;Acc:1230]
ILMN_1790689	8.3301	8.46972	7.4392	7.49577	-0.932424	7.9337	-7.28326	0.000277289	0.0480173	1.04799	ENSG00000103196	CRISPLD2	cysteine-rich secretory protein LCCL domain containing 2 [Source:HGNC Symbol;Acc:25248]
ILMN_1770228	7.65944	7.74532	6.79265	6.7819	-0.915105	7.24483	-7.42774	0.000247912	0.0454554	1.15864	ENSG00000131737	KRT34	keratin 34 [Source:HGNC Symbol;Acc:6452]
ILMN_2400759	7.70392	7.61318	8.60636	8.77807	1.03367	8.17538	7.79449	0.000188045	0.0401057	1.42966	ENSG00000106066	CPVL	carboxypeptidase, vitellogenic-like [Source:HGNC Symbol;Acc:14399]
ILMN_1806754	6.49382	6.56655	7.66593	7.53948	1.07252	7.06644	8.40653	0.00012137	0.0302648	1.85238	ENSG00000178445	GLDC	glycine dehydrogenase (decarboxylating) [Source:HGNC Symbol;Acc:4313]
ILMN_1776052	9.32902	9.57151	10.739	10.4891	1.1638	10.0322	7.47469	0.000239145	0.0442821	1.19412	ENSG00000238249	HMGN2P17	high mobility group nucleosomal binding domain 2 pseudogene 17 [Source:HGNC Symbol;Acc:39381]
ILMN_1689327	10.0817	10.434	11.5979	11.4075	1.24487	10.8803	7.52655	0.00022987	0.043905	1.23304	ENSG00000230330	HMGN2P3	high mobility group nucleosomal binding domain 2 pseudogene 3 [Source:HGNC Symbol;Acc:33566]
ILMN_1729749	7.17776	6.88543	8.19479	8.50439	1.31799	7.6906	7.73599	0.000196377	0.0401057	1.38736	ENSG00000138646	HERC5	HECT and RLD domain containing E3 ubiquitin protein ligase 5 [Source:HGNC Symbol;Acc:24368]
ILMN_3245458	7.66394	7.78734	9.18555	9.00854	1.3714	8.41134	10.1402	4.02e-05	0.019271	2.87712	NR_002987.1	SNORA61	small nucleolar RNA, H/ACA box 61 (SNORA61), small nucleolar RNA.
ILMN_1844593	8.01953	8.3269	9.60446	10.1245	1.69127	9.01885	8.09449	0.000151194	0.0353454	1.64131	ENSG00000272327	LOC100507358	PREDICTED: hypothetical protein LOC100507358 (LOC100507358), mRNA.

## Sheet: 2D Putative Reg gene exp
PROBE_ID	HEK N3 p3	HEK N3 p4	HEK N3 p3 + Y-27632	HEK N3 p4 + Y-27632	RefSeqs_Hit	RefSeq	geneIDs_Hit	Entrez_GeneID	Gene	Description	Difference between treatment group means (N3+Y)-(N3) on log2 scale (i.e., the log ratio)	-log10(p-value) for Diff of treatment = (N3+Y)-(N3)	Adjusted p-Value for Diff of treatment = (N3+Y)-(N3)	Fold expression N3+Y/N3	% expression of N3+Y compared to N3 (100%)
ILMN_1778625	6.79554	6.58485	6.73709	6.92427	1	NM_000610	1	960	CD44	CD44 molecule (Indian blood group) (CD44), transcript variant 1, mRNA.	0.14049	0.774302	0.541938	1.10228	110.228
ILMN_2348788	8.61465	8.40781	8.47245	8.75031	7	NM_000610	1	960	CD44	CD44 molecule (Indian blood group) (CD44), transcript variant 1, mRNA.	0.100152	0.425547	0.726443	1.07189	107.189
ILMN_1803429	11.7463	12.0028	11.8304	11.8333	7	NM_001202556	1	960	CD44	CD44 molecule (Indian blood group) (CD44), transcript variant 7, mRNA.	-0.042692	0.215821	0.861112	0.970842	97.0842
ILMN_2359287	8.43475	8.64757	8.48334	8.24786	2	NM_001079818	1	3655	ITGA6	integrin, alpha 6 (ITGA6), transcript variant 1, mRNA.	-0.175563	0.867065	0.499361	0.885422	88.5422
ILMN_2267488	7.44899	7.35984	7.3265	7.25102	1	NM_000210	1	3655	ITGA6	integrin, alpha 6 (ITGA6), transcript variant 2, mRNA.	-0.115657	0.851177	0.505295	0.922962	92.2962
ILMN_2383934	11.2172	11.1264	11.2885	11.9497	3	NM_133376	1	3688	ITGB1	integrin, beta 1 (fibronectin receptor, beta polypeptide, antigen CD29 includes MDF2, MSK12) (ITGB1), transcript variant 1E, mRNA.	0.447297	0.987625	0.446465	1.36348	136.348
ILMN_1714820	10.3548	10.4077	10.5043	11.2694	3	NM_133376	1	3688	ITGB1	integrin, beta 1 (fibronectin receptor, beta polypeptide, antigen CD29 includes MDF2, MSK12) (ITGB1), transcript variant 1E, mRNA.	0.505594	0.900474	0.485531	1.41971	141.971
ILMN_1723467	12.2468	12.4206	12.3877	12.6371	4	NM_002211	2	3688	ITGB1	integrin, beta 1 (fibronectin receptor, beta polypeptide, antigen CD29 includes MDF2, MSK12) (ITGB1), transcript variant 1A, mRNA.	0.17873	0.792214	0.53236	1.13189	113.189
ILMN_2244108	6.62262	6.68561	6.59751	6.58286				3688	ITGB1	Integrin, beta 1 (fibronectin receptor, beta polypeptide, antigen CD29 includes MDF2, MSK12)	-0.0639242	0.414649	0.732805	0.956658	95.6658
ILMN_1784454	6.77293	6.51909	6.92709	7.05134	1	NM_133376	1	3688	ITGB1	integrin, beta 1 (fibronectin receptor, beta polypeptide, antigen CD29 includes MDF2, MSK12) (ITGB1), transcript variant 1E, mRNA.	0.343207	1.4612	0.284689	1.26857	126.857
ILMN_1654396	7.59844	7.49012	7.30207	7.20481				3689	ITGB2	Integrin, beta 2 (complement component 3 receptor 3 and 4 subunit)	-0.29084	1.95264	0.167508	0.817426	81.7426
ILMN_2175912	7.86536	7.54148	7.52667	7.43066	2	NM_001127491	1	3689	ITGB2	integrin, beta 2 (complement component 3 receptor 3 and 4 subunit) (ITGB2), transcript variant 2, mRNA.	-0.224756	1.13007	0.393161	0.85574	85.574
ILMN_1680618	11.6815	11.3202	11.5878	12.0028	1	NM_002467	1	4609	MYC	v-myc myelocytomatosis viral oncogene homolog (avian) (MYC), mRNA.	0.294458	0.770162	0.543771	1.22642	122.642
ILMN_2110908	9.81442	9.59715	9.55736	9.91845	1	NM_002467	1	4609	MYC	v-myc myelocytomatosis viral oncogene homolog (avian) (MYC), mRNA.	0.0321186	0.0358234	0.976021	1.02251	102.251
ILMN_1729161	9.66498	9.30201	9.26945	9.84518	1	NM_017617	1	4851	NOTCH1	notch 1 (NOTCH1), mRNA.	0.0738169	0.0880854	0.94406	1.0525	105.25
ILMN_2405297	7.23683	7.33693	6.99016	6.93795	1	NM_024408	1	4853	NOTCH2	notch 2 (NOTCH2), transcript variant 1, mRNA.	-0.322823	3.05827	0.0511864	0.799504	79.9504
ILMN_1658926	8.88991	8.56993	7.6661	8.04117	1	NM_000435	1	4854	NOTCH3	notch 3 (NOTCH3), mRNA.	-0.876283	2.8268	0.0666152	0.544769	54.4769
ILMN_2373119	6.48445	6.42693	6.64131	6.55469	2	NM_198253	1	7015	TERT	telomerase reverse transcriptase (TERT), transcript variant 1, mRNA.	0.142306	2.28818	0.117346	1.10367	110.367
ILMN_2138801	9.77223	9.1831	10.2736	10.511	4	NM_003722	1	8626	TP63	tumor protein p63 (TP63), transcript variant 1, mRNA.	0.914605	2.45771	0.098006	1.88505	188.505
ILMN_3305055	11.0515	10.7023	11.1406	11.2422	4	NM_001114978	1	8626	TP63	tumor protein p63 (TP63), transcript variant 2, mRNA.	0.314494	1.5898	0.24852	1.24358	124.358
ILMN_3224962	6.72704	6.85335	6.87427	6.72085	6	NM_003722	1	8626	TP63	tumor protein p63 (TP63), transcript variant 1, mRNA.	0.00736704	0.033411	0.977924	1.00512	100.512
ILMN_1798975	8.50654	8.09895	8.3555	8.91555	1	NM_005228	1	1956	EGFR	epidermal growth factor receptor (EGFR), transcript variant 1, mRNA.	0.332779	0.811676	0.523135	1.25944	125.944
ILMN_1696521	7.56748	7.26035	7.06744	7.48117	4	NM_005228	1	1956	EGFR	epidermal growth factor receptor (EGFR), transcript variant 1, mRNA.	-0.139612	0.349342	0.774259	0.907763	90.7763
ILMN_1655468	11.1732	10.5935	10.0081	10.9418	1	NM_001944	1	1830	DSG3	desmoglein 3 (DSG3), mRNA.	-0.408366	0.600598	0.627425	0.753476	75.3476
ILMN_1674243	9.0281	9.32902	9.53658	10.3906				7037	TFRC	Transferrin receptor (p90, CD71)	0.785021	1.50691	0.271643	1.72312	172.312
ILMN_1805228	7.04799	6.86583	7.04017	7.37805	1	NM_052972	1	116844	LRG1	leucine-rich alpha-2-glycoprotein 1 (LRG1), mRNA.	0.252201	1.16418	0.380479	1.19102	119.102
ILMN_1707342	6.88659	7.11218	7.24289	7.22258	1	NM_015541	1	26018	LRIG1	leucine-rich repeats and immunoglobulin-like domains 1 (LRIG1), mRNA.	0.233346	1.75782	0.207234	1.17556	117.556
ILMN_1694249	6.57012	6.55321	6.69146	6.57241	1	NM_001773	1	947	CD34	CD34 molecule (CD34), transcript variant 2, mRNA.	0.0702729	0.452459	0.711347	1.04992	104.992
ILMN_1744295	6.73808	6.55186	6.77377	6.55986	1	NM_058195	1	1029	CDKN2A	cyclin-dependent kinase inhibitor 2A (melanoma, p16, inhibits CDK4) (CDKN2A), transcript variant 4, mRNA.	0.0218435	0.0428469	0.97248	1.01526	101.526
ILMN_1757255	6.60814	6.65404	6.54238	6.49482	1	NM_058197	1	1029	CDKN2A	cyclin-dependent kinase inhibitor 2A (melanoma, p16, inhibits CDK4) (CDKN2A), transcript variant 3, mRNA.	-0.112488	1.54593	0.260059	0.924992	92.4992
ILMN_1717714	8.83937	8.75176	8.64651	8.47544	4	NM_001195132	1	1029	CDKN2A	cyclin-dependent kinase inhibitor 2A (melanoma, p16, inhibits CDK4) (CDKN2A), transcript variant 5, mRNA.	-0.234589	0.234369	0.850824	0.849927	84.9927
ILMN_1757350	8.30211	8.64091	8.1621	8.40471	3	NM_001904	1	1499	CTNNB1	catenin (cadherin-associated protein), beta 1, 88kDa (CTNNB1), transcript variant 1, mRNA.	-0.188107	0.288869	0.814711	0.877757	87.7757
ILMN_1785786	6.56552	6.60095	6.63204	6.57529				1499	CTNNB1	Catenin (cadherin-associated protein), beta 1, 88kDa	0.0204308	0.140644	0.909033	1.01426	101.426
ILMN_1651617	6.9648	7.40054	7.16055	7.28712	3	NM_001098210	1	1499	CTNNB1	catenin (cadherin-associated protein), beta 1, 88kDa (CTNNB1), transcript variant 3, mRNA.	0.0411661	0.100958	0.935727	1.02895	102.895
ILMN_1746396	8.31516	8.77866	8.25535	8.68101	3	NM_001904	1	1499	CTNNB1	catenin (cadherin-associated protein), beta 1, 88kDa (CTNNB1), transcript variant 1, mRNA.	-0.0787309	0.0976372	0.937991	0.94689	94.689
ILMN_1770635	6.54487	6.65048	6.49758	6.51046	1	NM_003106	1	6657	SOX2	SRY (sex determining region Y)-box 2 (SOX2), mRNA.	-0.0936573	0.225698	0.856143	0.937144	93.7144
ILMN_1779857	7.76155	7.62988	7.3938	7.45069	1	NM_004235	1	9314	KLF4	Kruppel-like factor 4 (gut) (KLF4), mRNA.	-0.273466	1.94628	0.169089	0.82733	82.733
ILMN_2137789	8.53983	8.05795	7.61699	7.82513	1	NM_004235	1	9314	KLF4	Kruppel-like factor 4 (gut) (KLF4), mRNA.	-0.577826	1.94221	0.170053	0.669973	66.9973
ILMN_1652445	8.55967	8.60867	8.05781	8.10013	1	NM_018890	1	5879	RAC1	ras-related C3 botulinum toxin substrate 1 (rho family, small GTP binding protein Rac1) (RAC1), transcript variant Rac1b, mRNA.	-0.505201	4.946	0.00480278	0.704562	70.4562
ILMN_2359789	11.8444	11.6288	11.5269	11.6071	2	NM_018890	1	5879	RAC1	ras-related C3 botulinum toxin substrate 1 (rho family, small GTP binding protein Rac1) (RAC1), transcript variant Rac1b, mRNA.	-0.169628	0.946677	0.461917	0.889072	88.9072
ILMN_1761938	6.55611	6.66886	6.55791	6.48799				5879	RAC1	Ras-related C3 botulinum toxin substrate 1 (rho family, small GTP binding protein Rac1)	-0.0895375	0.830083	0.514358	0.939824	93.9824
ILMN_1762808	6.76854	6.7542	6.77081	6.72534	2	NM_006908	1	5879	RAC1	ras-related C3 botulinum toxin substrate 1 (rho family, small GTP binding protein Rac1) (RAC1), transcript variant Rac1, mRNA.	-0.0132957	0.106722	0.931732	0.990826	99.0826
